# Supplementary material for: Predicting the invasiveness of alpine newts in the UK
Source: Biol Invasions. 2025 Mar 10;27(3):99. doi: 10.1007/s10530-025-03543-2 (PMC11893677; doi:10.1007/s10530-025-03543-2)
Supplement: Supplementary file 1 — Supplementary file1 (CSV 400 kb) [file 10530_2025_3543_MOESM1_ESM.csv]

	year	decimalLon	decimalLat	coordinate	Lineage
1	2014	6.18422	44.63077	25	central
2	2014	6.18422	44.63077	25	central
3	2014	6.18422	44.63077	25	central
4	2014	6.18422	44.63077	25	central
5	2014	6.12622	44.72252	25	central
6	2014	6.18422	44.63077	25	central
7	2014	6.18422	44.63077	25	central
8	2014	6.18422	44.63077	25	central
9	2014	6.18422	44.63077	25	central
10	2014	6.18422	44.63077	25	central
11	2014	6.18422	44.63077	25	central
12	2012	2.5162	48.74217	100	central
13	2011	2.52398	48.74808	100	central
14	2012	2.52406	48.74812	100	central
15	2011	2.51978	48.7447	100	central
16	2011	2.51561	48.74176	100	central
17	2000	3.16666	48.95527	100	central
18	1999	3.28271	48.51238	100	central
19	1998	3.13308	48.95066	100	central
20	1999	3.25322	48.89789	100	central
21	1999	3.2513	48.882	100	central
22	2000	3.16666	48.95527	100	central
23	1999	3.23846	48.90088	100	central
24	1996	1.77487	48.7371	100	central
25	1999	3.29062	48.88045	100	central
26	1999	3.12499	48.90948	100	central
27	1999	3.27558	48.54439	100	central
28	1999	3.29062	48.88045	100	central
29	1999	3.29062	48.88045	100	central
30	1998	2.99356	48.74113	100	central
31	1998	3.2513	48.882	100	central
32	1997	1.78975	48.66518	100	central
33	1999	3.17007	48.91219	100	central
34	1998	3.3264	48.84909	100	central
35	1999	3.33383	48.87176	100	central
36	1999	3.23846	48.90088	100	central
37	1997	2.97753	48.92506	100	central
38	1998	3.2513	48.882	100	central
39	1998	2.96309	48.76942	100	central
40	1998	3.20418	48.90467	100	central
41	1999	3.25322	48.89789	100	central
42	1996	1.77487	48.7371	100	central
43	2000	3.42929	48.83214	100	central
44	1998	3.13308	48.95066	100	central
45	1998	2.96309	48.76942	100	central
46	1999	3.31966	48.74011	100	central
47	1999	3.12499	48.90948	100	central
48	1999	3.29062	48.88045	100	central
49	1998	3.3264	48.84909	100	central
50	1999	3.37087	48.87709	100	central
51	1997	1.78975	48.66518	100	central
52	1999	3.17007	48.91219	100	central
53	1998	3.20418	48.90467	100	central
54	2003	6.42248	44.39838	250	central
55	2005	6.42248	44.39838	250	central
56	2007	6.42248	44.39838	250	central
57	2014	1.54995	49.58932	2	central
58	2014	1.57186	49.59339	2	central
59	2015	1.47578	49.65257	2	central
60	2012	0.6069	49.84836	2	central
61	2007	2.4598	48.86063	10	central
62	2007	2.3997	48.95928	10	central
63	2007	2.45377	48.85762	10	central
64	2022	1.56955	49.81156	10	central
65	2016	2.66046	48.93459	20	central
66	2016	2.66279	48.93703	50	central
67	2016	2.66797	48.93543	50	central
68	2016	2.63922	48.94369	20	central
69	2016	2.66411	48.9383	50	central
70	2016	2.65182	48.93558	20	central
71	2016	2.6628	48.937	20	central
72	2017	2.72332	48.81596	100	central
73	2018	2.72401	48.81648	100	central
74	2017	2.68543	48.82688	100	central
75	2017	2.73135	48.81136	100	central
76	2017	2.72689	48.81212	100	central
77	2017	2.73167	48.80688	100	central
78	2017	2.72324	48.81613	100	central
79	2017	2.74106	48.81806	100	central
80	2017	2.73839	48.8091	100	central
81	2017	2.73388	48.80936	100	central
82	2017	2.72376	48.8165	100	central
83	2017	2.68603	48.82698	100	central
84	2017	2.73047	48.81311	100	central
85	2018	2.73332	48.81385	100	central
86	2017	2.73693	48.81457	100	central
87	2017	2.69131	48.81768	100	central
88	2017	2.72612	48.81308	100	central
89	2017	2.69565	48.81611	100	central
90	2017	2.72551	48.81273	100	central
91	2017	2.7229	48.81633	100	central
92	2017	2.72582	48.81246	100	central
93	2018	2.72328	48.81648	100	central
94	2017	2.73427	48.81072	100	central
95	2017	2.68787	48.82432	100	central
96	2017	2.72332	48.81638	100	central
97	2017	2.73504	48.80876	100	central
98	2017	2.72324	48.81631	100	central
99	2017	2.72684	48.81686	100	central
100	2017	2.72354	48.81656	100	central
101	2018	2.72324	48.81631	100	central
102	2017	2.72255	48.8163	100	central
103	2017	2.68599	48.82315	100	central
104	2017	2.7265	48.81026	100	central
105	2017	2.69049	48.82432	100	central
106	2017	2.74712	48.80325	100	central
107	2017	2.72371	48.81641	100	central
108	2017	2.73598	48.80816	100	central
109	2017	2.73131	48.80712	100	central
110	2017	2.72384	48.81619	100	central
111	2017	2.72984	48.80982	100	central
112	2017	2.72358	48.81652	100	central
113	2017	2.72306	48.81663	100	central
114	2009	2.69762	48.82618	10	central
115	2017	2.72483	48.8165	100	central
116	2009	2.69437	48.82149	10	central
117	2017	2.72559	48.81278	100	central
118	2017	2.72522	48.81656	100	central
119	2018	2.72325	48.81624	100	central
120	2017	2.71957	48.81922	100	central
121	2017	2.72358	48.81638	100	central
122	2017	2.73877	48.80947	100	central
123	2017	2.74493	48.82003	100	central
124	2017	2.71869	48.82003	100	central
125	2015	6.12753	45.95425	1	central
126	2018	0.18735	49.69104	20	central
127	2018	0.18735	49.69104	20	central
128	2018	0.18735	49.69104	20	central
129	2016	0.99685	49.91529	20	central
130	2015	0.66979	49.51844	10	central
131	2015	0.96004	49.91288	10	central
132	2018	0.18735	49.69104	20	central
133	2015	0.95984	49.91344	10	central
134	2022	1.80307	48.73903	20	central
135	2016	-0.28304	49.17784	10	central
136	2015	-0.3981	49.09882	100	central
137	2014	6.95259	48.29695	100	central
138	2016	-0.28698	49.18101	20	central
139	2014	-1.32434	49.17477	10	central
140	1998	3.5471	48.63077	50	central
141	2015	-0.3984	49.09893	100	central
142	2013	6.95211	48.29662	50	central
143	2016	-0.28172	49.17832	20	central
144	2016	-0.28647	49.18109	10	central
145	2003	6.95811	48.31476	100	central
146	2004	6.77743	48.80041	100	central
147	2016	-0.28776	49.18119	50	central
148	2017	0.99685	49.91529	20	central
149	2014	0.18735	49.69104	20	central
150	2015	1.52881	49.61789	10	central
151	2015	0.6664	49.51188	10	central
152	2018	0.18735	49.69104	20	central
153	2018	0.18735	49.69104	20	central
154	2015	0.66623	49.50933	10	central
155	2015	0.18735	49.69104	20	central
156	2017	0.99685	49.91529	20	central
157	2015	0.6656	49.50948	10	central
158	2015	0.96479	49.91304	10	central
159	2019	4.81878	50.0805	10	central
160	2019	13.15	47.24	1000	central
161	2017	13.11	47.82	1000	central
162	2000	13.2	47.87	1000	central
163	2005	12.73	47.24	1000	central
164	2005	13.29	47.65	1000	central
165	2012	13.01	47.96	1000	central
166	2013	13.34	47.35	1000	central
167	2004	13.14	47.7	1000	central
168	2019	13.43	47.65	1000	central
169	2008	10.75	47.49	1000	central
170	2009	13.12	47.82	1000	central
171	2007	12.95	47.75	1000	central
172	2013	13.53	48.55	1000	central
173	2017	13.1	47.82	1000	central
174	2019	13.43	47.65	1000	central
175	2020	13.04	47.78	1000	central
176	2003	13.39	47.66	1000	central
177	2011	13.16	47.86	1000	central
178	2004	13.16	47.81	1000	central
179	2005	12.71	47.17	1000	central
180	2019	13.05	47.84	1000	central
181	2020	12.93	47.74	1000	central
182	1994	13.1	47.82	1000	central
183	2007	12.92	48	1000	central
184	2016	12.95	47.75	1000	central
185	2013	13.85	48.09	1000	central
186	2010	13.56	47.26	1000	central
187	2000	13.43	48.05	1000	central
188	2018	13.44	47.28	1000	central
189	2016	10.75	47.49	1000	central
190	2013	13.23	47.64	1000	central
191	2017	14.37	47.76	1000	central
192	1995	13.22	47.31	1000	central
193	2019	12.99	47.75	1000	central
194	2018	13.58	47.32	1000	central
195	2017	12.95	47.75	1000	central
196	2002	12.82	47.43	1000	central
197	2005	12.93	47.96	1000	central
198	2002	13.14	47.7	1000	central
199	2011	13.32	47.96	1000	central
200	2009	12.71	47.18	1000	central
201	1996	13.11	47.82	1000	central
202	2015	12.94	47.75	1000	central
203	2019	13.81	47.61	1000	central
204	2018	13.87	47.53	1000	central
205	2019	13.13	47.69	1000	central
206	2018	13.1	47.82	1000	central
207	2005	12.72	47.2	1000	central
208	2012	13.52	48.55	1000	central
209	2009	12.81	47.53	1000	central
210	1993	13.09	47.79	1000	central
211	2018	13.97	47.23	1000	central
212	2016	13.06	47.71	1000	central
213	2016	10.7	47.53	1000	central
214	2008	10.75	47.49	1000	central
215	2011	12.16	46.98	1000	central
216	2011	12.68	47.28	1000	central
217	2008	12.82	47.3	1000	central
218	2017	13.11	47.82	1000	central
219	2014	12.92	48	1000	central
220	2014	13.1	47.82	1000	central
221	2007	13.18	47.93	1000	central
222	2019	13.92	47.58	1000	central
223	2020	10.75	47.49	1000	central
224	1995	12.97	47.91	1000	central
225	1988	12.35	47.2	1000	central
226	2017	13.71	47.67	1000	central
227	2018	13.85	47.56	1000	central
228	2016	13.5	47.3	1000	central
229	2020	10.75	47.49	1000	central
230	2008	10.75	47.49	1000	central
231	2011	13.3	47.85	1000	central
232	2019	12.93	48	1000	central
233	1977	13.15	47.8	1000	central
234	2020	10.75	47.49	1000	central
235	2019	13.04	47.79	1000	central
236	2019	12.92	48	1000	central
237	2019	13.83	47.02	1000	central
238	2017	13.11	47.82	1000	central
239	1991	12.51	47.29	1000	central
240	2017	12.92	47.73	1000	central
241	2017	13.1	47.82	1000	central
242	2014	12.53	47.28	1000	central
243	2019	13.04	47.84	1000	central
244	2019	13.43	47.65	1000	central
245	2016	10.75	47.49	1000	central
246	2017	13.11	47.82	1000	central
247	2011	13.36	47.98	1000	central
248	2010	13.1	47.74	1000	central
249	2020	13.24	47.63	1000	central
250	2017	13.1	47.82	1000	central
251	2005	13.1	47.79	1000	central
252	2005	13.52	47.41	1000	central
253	2018	13.91	47.54	1000	central
254	2011	13.13	47.35	1000	central
255	2016	10.75	47.49	1000	central
256	2016	12.8	47.62	1000	central
257	2018	10.75	47.49	1000	central
258	2005	13.13	47.69	1000	central
259	1996	12.73	47.29	1000	central
260	2018	13.08	47.8	1000	central
261	2015	13.2	47.89	1000	central
262	2018	13.1	47.82	1000	central
263	2019	13.13	47.64	1000	central
264	2020	10.75	47.49	1000	central
265	2018	12.55	47.4	1000	central
266	1995	13.23	47.31	1000	central
267	2014	12.55	47.29	1000	central
268	2011	13.07	48.05	1000	central
269	2019	12.93	47.74	1000	central
270	2019	12.92	48	1000	central
271	2019	13.13	47.69	1000	central
272	2018	13.07	47.78	1000	central
273	2019	13.22	47.77	1000	central
274	2004	13.18	47.85	1000	central
275	2019	13.52	47.39	1000	central
276	2013	13.41	47.27	1000	central
277	2019	12.53	47.44	1000	central
278	2010	12.25	47.74	1000	central
279	2020	10.75	47.49	1000	central
280	2019	13.45	47.55	1000	central
281	2020	10.75	47.49	1000	central
282	2012	13.17	47.42	1000	central
283	1991	12.75	46.93	1000	central
284	1996	12.97	47.91	1000	central
285	2017	14.41	47.81	1000	central
286	2017	13.97	48.11	1000	central
287	2018	13.97	47.23	1000	central
288	2007	12.97	47.91	1000	central
289	2016	10.75	47.49	1000	central
290	2002	13.4	47.13	1000	central
291	2018	13.92	47.57	1000	central
292	2020	10.71	47.5	1000	central
293	2020	12.97	47.91	1000	central
294	2009	13.42	47.25	1000	central
295	2015	12.97	47.91	1000	central
296	2004	13.24	47.88	1000	central
297	2013	14.4	47.89	1000	central
298	2015	13.09	47.73	1000	central
299	2012	13.2	47.02	1000	central
300	2019	10.75	47.49	1000	central
301	2008	10.75	47.49	1000	central
302	2011	13.02	47.92	1000	central
303	2019	13.15	47.24	1000	central
304	2019	10.75	47.49	1000	central
305	2005	13.24	47.86	1000	central
306	2019	10.75	47.49	1000	central
307	2020	10.75	47.49	1000	central
308	2008	13.37	46.92	1000	central
309	2018	10.75	47.49	1000	central
310	2009	12.84	48.03	1000	central
311	1983	13.12	47.25	1000	central
312	2020	13.34	47.17	1000	central
313	2005	12.93	48	1000	central
314	2003	12.87	47.52	1000	central
315	2005	13.56	47.97	1000	central
316	1987	12.97	47.37	1000	central
317	2019	13.88	47.56	1000	central
318	2010	12.96	47.75	1000	central
319	2010	12.9	48.06	1000	central
320	2020	10.75	47.49	1000	central
321	2019	12.82	47.3	1000	central
322	1992	13.08	47.8	1000	central
323	2014	13.88	47.51	1000	central
324	2014	13.15	47.81	1000	central
325	2019	12.94	47.75	1000	central
326	2019	13.09	47.82	1000	central
327	2020	15.02	46.8	1000	central
328	2013	13.53	48.55	1000	central
329	2017	12.92	48	1000	central
330	1992	13.09	47.79	1000	central
331	2009	13.13	47.84	1000	central
332	1992	12.98	47.9	1000	central
333	2017	13.41	47.28	1000	central
334	2019	13.15	47.24	1000	central
335	2009	12.72	47.33	1000	central
336	2000	13.26	47.87	1000	central
337	2011	13.1	47.35	1000	central
338	2009	12.71	47.32	1000	central
339	2020	13.1	47.88	1000	central
340	1987	13.87	47.58	1000	central
341	2015	10.75	47.49	1000	central
342	2017	13.11	47.82	1000	central
343	2017	13.08	47.8	1000	central
344	2004	13.04	47.98	1000	central
345	2009	10.75	47.49	1000	central
346	2017	12.95	47.75	1000	central
347	2021	13.09	47.89	1000	central
348	2005	12.61	47.66	1000	central
349	2018	13.45	47.35	1000	central
350	2017	12.77	47.67	1000	central
351	2003	12.91	47.99	1000	central
352	2017	12.93	48	1000	central
353	2009	13.16	47.85	1000	central
354	2009	12.71	47.32	1000	central
355	2017	13.11	47.82	1000	central
356	2018	13.87	47.56	1000	central
357	2017	13.11	47.82	1000	central
358	2018	13.22	47.77	1000	central
359	2020	13.27	47.61	1000	central
360	2000	12.97	47.91	1000	central
361	2005	13.13	47.84	1000	central
362	2009	10.75	47.49	1000	central
363	2009	13.04	47.79	1000	central
364	2019	12.94	47.74	1000	central
365	2014	13.85	47.53	1000	central
366	2011	13.13	47.84	1000	central
367	2005	13.07	47.81	1000	central
368	1986	13.55	47.33	1000	central
369	2014	13.34	47.74	1000	central
370	2019	13.15	47.24	1000	central
371	2016	13.17	47.66	1000	central
372	2008	12.93	48	1000	central
373	1995	12.9	47.29	1000	central
374	2020	10.75	47.49	1000	central
375	2019	13.41	47.27	1000	central
376	2009	10.7	47.53	1000	central
377	1995	13.05	47.71	1000	central
378	2013	13.23	47.34	1000	central
379	2018	13.92	47.54	1000	central
380	2021	12.6	47.21	1000	central
381	2020	13.64	47.28	1000	central
382	2000	13.43	47.66	1000	central
383	2017	12.82	47.3	1000	central
384	2021	13.14	47.75	1000	central
385	2018	13.92	47.55	1000	central
386	2003	12.82	47.51	1000	central
387	2014	13.04	47.92	1000	central
388	2014	13.22	47.77	1000	central
389	2011	13.01	48.01	1000	central
390	2005	13.07	47.78	1000	central
391	2018	12.98	46.62	1000	central
392	2005	12.93	47.72	1000	central
393	2014	13.91	47.58	1000	central
394	2016	13.04	47.83	1000	central
395	2011	13.17	47.66	1000	central
396	2017	13.11	47.82	1000	central
397	1993	13.06	47.76	1000	central
398	2015	13.23	47.91	1000	central
399	2017	12.93	48	1000	central
400	2003	13.13	47.9	1000	central
401	2013	12.54	47.28	1000	central
402	2012	13.45	47.37	1000	central
403	2016	12.95	47.31	1000	central
404	2019	13.42	47.65	1000	central
405	2008	10.75	47.49	1000	central
406	2008	13	47.76	1000	central
407	2017	12.92	48	1000	central
408	2018	13.06	47.05	1000	central
409	2018	13.92	47.59	1000	central
410	2020	10.75	47.49	1000	central
411	1999	13.1	47.82	1000	central
412	2017	13.91	48.08	1000	central
413	2011	13.07	47.89	1000	central
414	2019	13.11	47.87	1000	central
415	2010	13.52	47.41	1000	central
416	2017	13.1	47.82	1000	central
417	2017	13.11	47.82	1000	central
418	2003	13.13	47.74	1000	central
419	2019	13.87	47.56	1000	central
420	2020	13.44	47.63	1000	central
421	2017	12.93	48	1000	central
422	2019	13.5	47.26	1000	central
423	2020	13.7	47.65	1000	central
424	2004	13.14	47.7	1000	central
425	2017	13.65	47.16	1000	central
426	2013	12.4	47.28	1000	central
427	2017	13.1	47.82	1000	central
428	1988	13.1	47.01	1000	central
429	2015	10.7	47.53	1000	central
430	1980	13.08	47.75	1000	central
431	2014	12.93	48	1000	central
432	2008	10.75	47.49	1000	central
433	2018	13.46	47.36	1000	central
434	2015	10.7	47.53	1000	central
435	2016	12.92	47.73	1000	central
436	2006	13.04	47.84	1000	central
437	2021	12.97	47.31	1000	central
438	2003	13.13	47.9	1000	central
439	2015	13.04	47.83	1000	central
440	2015	12.99	47.1	1000	central
441	2019	12.92	48	1000	central
442	1998	13.09	47.72	1000	central
443	2019	12.93	48	1000	central
444	2008	13.26	47.94	1000	central
445	1997	13.1	47.82	1000	central
446	2020	13.46	47.28	1000	central
447	2019	13.05	47.8	1000	central
448	2018	13.46	47.28	1000	central
449	2016	10.75	47.49	1000	central
450	2002	13.2	47.65	1000	central
451	2019	12.93	48	1000	central
452	2013	12.7	47.57	1000	central
453	2011	13.17	47.66	1000	central
454	2019	12.93	48	1000	central
455	2020	13.12	47.66	1000	central
456	2017	14.37	47.75	1000	central
457	2018	13.74	47.15	1000	central
458	2020	13.12	47.8	1000	central
459	2008	13.06	47.38	1000	central
460	2008	13.26	47.91	1000	central
461	1986	13.54	47.34	1000	central
462	2017	13.04	47.79	1000	central
463	2015	13.09	47.73	1000	central
464	2020	10.77	47.41	1000	central
465	2019	13.1	47.71	1000	central
466	2014	12.92	48	1000	central
467	2007	13.21	47.53	1000	central
468	2014	12.93	47.32	1000	central
469	2005	13.52	47.39	1000	central
470	2011	13.3	47.89	1000	central
471	2020	13.64	47.28	1000	central
472	2015	13.05	47.71	1000	central
473	2008	10.75	47.49	1000	central
474	2015	13.05	47.72	1000	central
475	2017	13.11	47.82	1000	central
476	2020	13.42	47.66	1000	central
477	2017	13.11	47.82	1000	central
478	2019	13.94	47.15	1000	central
479	2018	13.91	47.54	1000	central
480	2015	12.74	47.34	1000	central
481	2020	10.75	47.49	1000	central
482	2018	12.55	47.4	1000	central
483	2020	13.39	47.66	1000	central
484	2016	10.75	47.49	1000	central
485	2013	12.97	47.81	1000	central
486	2009	13.27	47.89	1000	central
487	2017	13.11	47.82	1000	central
488	2014	12.93	48	1000	central
489	2015	10.75	47.49	1000	central
490	2009	12.71	47.32	1000	central
491	2011	13.06	47.34	1000	central
492	2019	13.05	47.84	1000	central
493	2011	13.22	47.61	1000	central
494	2012	13.01	48	1000	central
495	2017	13.97	48.11	1000	central
496	2009	10.75	47.49	1000	central
497	2017	13.11	47.82	1000	central
498	2018	13.22	47.59	1000	central
499	2000	13.28	47.78	1000	central
500	2014	13.94	47.62	1000	central
501	2014	13.92	47.58	1000	central
502	2020	10.75	47.49	1000	central
503	2006	13.14	47.82	1000	central
504	2012	13.05	47.84	1000	central
505	2004	12.7	47.6	1000	central
506	1995	13.11	47.23	1000	central
507	2019	13.61	47.1	1000	central
508	2004	13.22	47.61	1000	central
509	2004	13.45	47.21	1000	central
510	2012	12.88	47.27	1000	central
511	2007	12.95	47.75	1000	central
512	2015	10.7	47.53	1000	central
513	2012	12.92	48	1000	central
514	2006	13.05	47.72	1000	central
515	2020	10.75	47.49	1000	central
516	2008	13.46	47.55	1000	central
517	2014	12.92	48	1000	central
518	2018	13.91	47.56	1000	central
519	1999	13.13	47.82	1000	central
520	2009	13.33	47.68	1000	central
521	1984	13.06	47.07	1000	central
522	2009	10.75	47.49	1000	central
523	2018	13.57	47.35	1000	central
524	2008	12.96	47.75	1000	central
525	2014	12.82	47.3	1000	central
526	2011	12.76	48.12	1000	central
527	2015	13.65	47.16	1000	central
528	2018	13.49	47.41	1000	central
529	2018	13.9	47.53	1000	central
530	2014	12.92	48	1000	central
531	2020	13	46.66	1000	central
532	2017	10.75	47.49	1000	central
533	1977	13.14	47.81	1000	central
534	2001	13.21	47.87	1000	central
535	2009	12.95	48.02	1000	central
536	2020	13.41	47.27	1000	central
537	2019	13.55	47.56	1000	central
538	2015	13.76	47.2	1000	central
539	2011	13.15	47.68	1000	central
540	2019	13.15	47.24	1000	central
541	2017	13.91	48.08	1000	central
542	2020	10.75	47.49	1000	central
543	2019	13.41	47.27	1000	central
544	2007	12.95	47.75	1000	central
545	2013	13.2	47.98	1000	central
546	2020	10.75	47.49	1000	central
547	2016	10.75	47.49	1000	central
548	2019	13.04	47.84	1000	central
549	2012	13.26	47.63	1000	central
550	2013	13.48	47.42	1000	central
551	2011	13.14	47.35	1000	central
552	1991	12.89	46.84	1000	central
553	2004	13.04	47.95	1000	central
554	2015	13.12	47.66	1000	central
555	1993	12.99	47.07	1000	central
556	2011	13.26	47.61	1000	central
557	2005	12.87	47.99	1000	central
558	2014	12.92	48	1000	central
559	1993	13.04	47.78	1000	central
560	2020	13.11	47.89	1000	central
561	2016	13.11	47.88	1000	central
562	1994	12.97	47.91	1000	central
563	2020	9.69	47.36	1000	central
564	2009	13.28	47.88	1000	central
565	2020	10.75	47.49	1000	central
566	2008	13.34	46.9	1000	central
567	2008	10.75	47.49	1000	central
568	2011	12.92	47.28	1000	central
569	2017	13.2	47.89	1000	central
570	1997	12.97	47.91	1000	central
571	2008	12.84	47.52	1000	central
572	2017	13.08	47.7	1000	central
573	2017	13.22	47.98	1000	central
574	2020	12.42	47.31	1000	central
575	2009	10.75	47.49	1000	central
576	2008	13.01	47.77	1000	central
577	2015	12.76	47.31	1000	central
578	2022	3.07141	49.10922	20	central
579	2021	6.19698	44.85566	25	central
580	2021	6.19442	44.81068	25	central
581	2021	6.12622	44.72252	25	central
582	2021	6.19442	44.81068	25	central
583	2021	6.19442	44.81068	25	central
584	2021	6.19186	44.7657	25	central
585	2021	6.31813	44.76199	25	central
586	2021	6.18422	44.63077	25	central
587	2021	6.19442	44.81068	25	central
588	2021	6.19186	44.7657	25	central
589	2021	6.19442	44.81068	25	central
590	2021	6.19442	44.81068	25	central
591	2021	6.19442	44.81068	25	central
592	2021	6.19442	44.81068	25	central
593	2021	6.19698	44.85566	25	central
594	2021	6.19186	44.7657	25	central
595	2021	6.31813	44.76199	25	central
596	2015	2.56238	48.74746	100	central
597	2016	2.52416	48.74803	100	central
598	2017	2.56929	48.75445	100	central
599	2016	2.53736	48.77332	100	central
600	2016	2.58131	48.75777	100	central
601	2016	2.55428	48.76814	100	central
602	2016	2.55684	48.7643	100	central
603	2016	2.53537	48.77246	100	central
604	2017	2.53535	48.77249	100	central
605	2017	2.56207	48.76853	100	central
606	2017	2.56545	48.76588	100	central
607	2016	2.55134	48.76721	100	central
608	2017	2.53718	48.77351	100	central
609	2016	2.56238	48.74744	100	central
610	2017	2.56231	48.74741	100	central
611	2017	2.55568	48.76742	100	central
612	2017	2.53528	48.77246	100	central
613	2016	2.55678	48.76427	100	central
614	2017	2.56235	48.74753	100	central
615	2016	2.56748	48.76078	100	central
616	2017	2.56329	48.76981	100	central
617	2016	2.53533	48.77243	100	central
618	2017	2.56102	48.76748	100	central
619	2017	2.53539	48.77247	100	central
620	2016	2.53518	48.77208	100	central
621	2017	2.54145	48.76207	100	central
622	2016	2.53508	48.77215	100	central
623	2016	2.56945	48.75472	100	central
624	2016	2.56256	48.74741	100	central
625	2016	2.56256	48.74778	100	central
626	2016	2.55556	48.76451	100	central
627	2015	2.53728	48.77353	100	central
628	2017	2.57355	48.75893	100	central
629	2016	2.53757	48.77333	100	central
630	2015	2.54825	48.76586	20	central
631	2016	2.55896	48.76704	100	central
632	2016	2.53823	48.77344	100	central
633	2016	2.53726	48.77353	100	central
634	2016	2.53725	48.77353	100	central
635	2016	2.58022	48.75843	100	central
636	2016	2.56615	48.76052	100	central
637	2017	2.55653	48.76439	100	central
638	2016	2.53477	48.77258	100	central
639	2017	2.56347	48.76979	100	central
640	2016	2.53525	48.77211	100	central
641	2017	2.54112	48.76179	100	central
642	2016	2.58777	48.7485	100	central
643	1984	2.5178	48.74754	100	central
644	2020	2.60541	48.82162	1	central
645	2020	2.60555	48.82262	1	central
646	2020	2.60852	48.82167	1	central
647	2020	2.60571	48.82256	1	central
648	2020	2.60589	48.82268	1	central
649	2020	2.60842	48.82154	1	central
650	2020	2.60845	48.82167	1	central
651	2020	2.60644	48.82115	1	central
652	2020	2.6064	48.82132	1	central
653	2020	2.60886	48.8216	1	central
654	2020	2.60854	48.82157	1	central
655	2020	2.60916	48.82158	1	central
656	2020	2.60578	48.8227	1	central
657	2020	2.60556	48.82261	1	central
658	2020	2.58158	48.8369	1	central
659	2020	2.58187	48.83693	1	central
660	2020	2.60561	48.82139	1	central
661	2020	2.60556	48.8226	1	central
662	2020	2.60565	48.82255	1	central
663	2020	2.60652	48.82127	1	central
664	2020	2.60597	48.82142	1	central
665	2020	2.58199	48.83687	1	central
666	2020	2.60548	48.82154	1	central
667	2020	2.60892	48.82168	1	central
668	2020	2.60646	48.82142	1	central
669	2020	2.60574	48.82258	1	central
670	2020	2.60563	48.82156	1	central
671	2020	2.60906	48.82148	1	central
672	2020	2.60537	48.8215	1	central
673	2020	2.6063	48.82128	1	central
674	2020	2.6056	48.82259	1	central
675	2005	3.12785	49.03583	10	central
676	2005	3.26515	48.87831	10	central
677	1998	2.19343	49.15161	10	central
678	1996	2.15796	49.16648	10	central
679	2000	0.77095	49.81731	863	central
680	1992	2.43353	50.9691	817	central
681	2000	2.43353	50.9691	817	central
682	2004	3.65163	50.18	744	central
683	2004	3.65163	50.18	744	central
684	2013	6.12373	44.67754	25	central
685	2013	6.18422	44.63077	25	central
686	2013	6.31283	44.67204	25	central
687	2013	6.2524	44.71889	25	central
688	2013	6.31283	44.67204	25	central
689	2013	6.06313	44.72429	25	central
690	2013	6.12373	44.67754	25	central
691	2012	6.18422	44.63077	25	central
692	2013	6.19698	44.85566	25	central
693	2013	6.12373	44.67754	25	central
694	1998	2.72994	48.74191	100	central
695	1998	2.71117	48.67859	100	central
696	1998	2.72994	48.74191	100	central
697	1999	2.72845	48.75882	50	central
698	1998	2.73207	48.75411	50	central
699	1999	2.83547	48.89788	100	central
700	1998	2.73029	48.75968	100	central
701	2001	6.25924	46.76258	50	central
702	2000	6.26367	46.77753	50	central
703	2008	6.25804	46.77357	50	central
704	2020	6.76236	46.3297	10	central
705	2016	-0.08939	48.5672	150	central
706	2016	-0.02178	48.57825	150	central
707	2016	0.28378	48.53681	150	central
708	2016	-0.07466	48.57254	150	central
709	2016	0.33502	48.52806	150	central
710	2016	3.07106	49.10784	100	central
711	2017	2.97467	48.96786	100	central
712	2016	3.0715	49.1089	50	central
713	2015	2.98368	48.96019	20	central
714	2018	2.98435	48.96168	100	central
715	2017	2.98365	48.96099	100	central
716	2015	2.98408	48.96055	100	central
717	2000	9.378793	55.01355	6.66	central
718	2002	9.41009	55.020359	7.07	central
719	2002	9.3911	55.02177	7.07	central
720	2002	9.370187	55.018222	7.07	central
721	1978	9.484251	54.863811	7.07	central
722	2002	9.365713	55.059412	7.07	central
723	2000	9.368306	55.003702	7.18	central
724	1988	9.435756	55.00733	7.07	central
725	2002	9.389129	55.003893	7.07	central
726	1988	9.366853	55.016211	7.07	central
727	2000	9.435321	55.007926	14.4	central
728	2001	9.350916	55.004645	12.72	central
729	2002	9.368751	55.032264	7.07	central
730	2002	9.344479	54.993154	7.07	central
731	2014	9.376882	55.060907	3	central
732	2002	9.401605	55.016433	7.07	central
733	2002	9.366544	55.004637	7.07	central
734	2002	9.491445	54.868545	7.07	central
735	2014	9.384438	55.058637	3	central
736	2002	9.400986	55.058246	7.07	central
737	2002	9.42034	54.834115	7.07	central
738	2000	9.369196	55.001683	8.68	central
739	2002	9.354844	55.007592	7.07	central
740	2002	9.371725	55.037467	7.07	central
741	2002	9.488655	54.882665	7.07	central
742	2002	9.377758	55.050029	7.07	central
743	1988	9.369257	55.002158	7.07	central
744	2016	3.07111	49.10751	100	central
745	2007	0.23366	48.49232	200	central
746	2012	0.24765	48.52313	200	central
747	2010	0.23616	48.49293	200	central
748	2000	0.28565	48.53116	200	central
749	2007	0.28991	48.53307	200	central
750	2007	0.30195	48.52267	200	central
751	2005	0.2686	48.52321	150	central
752	2000	0.24246	48.50441	200	central
753	2000	0.24343	48.50234	200	central
754	2007	0.24343	48.50234	200	central
755	2007	0.24246	48.50441	200	central
756	2000	0.24408	48.508	200	central
757	2010	0.30489	48.52692	200	central
758	2000	0.23616	48.49293	200	central
759	2007	0.30489	48.52692	200	central
760	2012	0.24565	48.51209	200	central
761	2000	0.24596	48.49996	200	central
762	2012	0.24729	48.49458	200	central
763	2007	0.24258	48.48472	200	central
764	2007	0.29715	48.53213	200	central
765	2010	0.26364	48.49311	200	central
766	2007	0.26585	48.52946	200	central
767	2017	6.92004	45.98946	59	central
768	2020	13.37	47.2	1000	central
769	1995	13.22	47.31	1000	central
770	2019	12.94	47.74	1000	central
771	2005	14.7	48.34	1000	central
772	2009	10.71	47.51	1000	central
773	2005	13.15	47.58	1000	central
774	2004	13.27	47.64	1000	central
775	2008	13.47	47.41	1000	central
776	2006	13.14	47.7	1000	central
777	2019	10.75	47.49	1000	central
778	2018	13.89	47.54	1000	central
779	2018	13.11	47.82	1000	central
780	2000	13.25	47.86	1000	central
781	2004	13.21	47.92	1000	central
782	2016	13.24	47.63	1000	central
783	2013	13.65	47.16	1000	central
784	2004	13.43	47.65	1000	central
785	2019	13.16	47.84	1000	central
786	2014	13.4	47.13	1000	central
787	2007	12.53	47.28	1000	central
788	2014	12.93	48	1000	central
789	2018	13.91	47.56	1000	central
790	2010	13.06	47.78	1000	central
791	2014	12.92	48	1000	central
792	2019	13.04	47.78	1000	central
793	2020	13.11	47.88	1000	central
794	2005	12.79	47.52	1000	central
795	2009	13.18	47.85	1000	central
796	2009	12.72	47.32	1000	central
797	2009	12.81	47.53	1000	central
798	2020	12.94	47.74	1000	central
799	2019	13.43	47.65	1000	central
800	2017	13.22	47.77	1000	central
801	2016	10.7	47.53	1000	central
802	2001	13.05	47.71	1000	central
803	2011	13.03	47.96	1000	central
804	2007	13.15	47.74	1000	central
805	2017	12.93	48	1000	central
806	2010	12.15	47.14	1000	central
807	2018	13.1	47.82	1000	central
808	2003	13.09	47.72	1000	central
809	2020	13.21	47.82	1000	central
810	2004	13.16	47.81	1000	central
811	2006	13.13	47.82	1000	central
812	2016	10.7	47.53	1000	central
813	2018	13.1	47.82	1000	central
814	2019	13.04	47.84	1000	central
815	2018	13.92	47.62	1000	central
816	2015	13.65	47.16	1000	central
817	2018	13.83	47.57	1000	central
818	2012	12.92	48	1000	central
819	2019	12.93	47.72	1000	central
820	2005	13.15	47.58	1000	central
821	2013	13.57	47.35	1000	central
822	2004	13.03	47.96	1000	central
823	2009	12.7	47.68	1000	central
824	2015	10.7	47.53	1000	central
825	2017	13.11	47.82	1000	central
826	2016	13.24	46.99	1000	central
827	2012	13.47	47.41	1000	central
828	2017	13.11	47.82	1000	central
829	2008	13.1	47.72	1000	central
830	2017	13.46	47.64	1000	central
831	2017	13.94	47.15	1000	central
832	2020	13.38	46.58	1000	central
833	2009	12.72	47.33	1000	central
834	2023	13.94	47.15	1000	central
835	1992	13.17	47.64	1000	central
836	2023	12.92	47.73	1000	central
837	2021	13.04	47.79	1000	central
838	2005	13.08	47.84	1000	central
839	2020	13.04	47.74	1000	central
840	2001	13.46	47.28	1000	central
841	2008	12.96	47.75	1000	central
842	2018	13.01	47.81	1000	central
843	2011	12.96	47.31	1000	central
844	2011	13.04	47.79	1000	central
845	2016	10.75	47.49	1000	central
846	2009	10.75	47.49	1000	central
847	2020	15.02	46.8	1000	central
848	2016	12.7	47.22	1000	central
849	2022	12.73	47.29	1000	central
850	2017	13.11	47.82	1000	central
851	2013	13.41	47.27	1000	central
852	2019	13.41	47.27	1000	central
853	2005	13.24	47.86	1000	central
854	2015	10.75	47.49	1000	central
855	2020	12.94	47.75	1000	central
856	2019	13.66	47.68	1000	central
857	2015	12.92	47.73	1000	central
858	2011	13.14	47.35	1000	central
859	1996	12.97	47.91	1000	central
860	2018	10.75	47.49	1000	central
861	2012	13.42	47.56	1000	central
862	2005	13.09	47.72	1000	central
863	2005	13.19	47.02	1000	central
864	2013	13.04	47.95	1000	central
865	2013	10.7	47.53	1000	central
866	2008	10.75	47.49	1000	central
867	2008	12.93	48	1000	central
868	2019	13.04	48.07	1000	central
869	2012	13.12	47.91	1000	central
870	2020	13.37	46.91	1000	central
871	2019	13.04	48.07	1000	central
872	2008	12.97	47.91	1000	central
873	2007	12.92	48	1000	central
874	2015	12.95	48.03	1000	central
875	2014	13.46	47.11	1000	central
876	2000	13.59	47.72	1000	central
877	2013	13.09	47.73	1000	central
878	2008	13.18	47.78	1000	central
879	2004	13.14	47.7	1000	central
880	1986	12.79	47.14	1000	central
881	2019	13.1	47.71	1000	central
882	2006	13.14	47.7	1000	central
883	2008	10.75	47.49	1000	central
884	2019	13.04	47.83	1000	central
885	2013	12.59	47.19	1000	central
886	2019	12.79	47.42	1000	central
887	2011	13.3	47.89	1000	central
888	2013	10.69	47.53	1000	central
889	2019	13.04	47.83	1000	central
890	2020	10.75	47.49	1000	central
891	2008	10.75	47.49	1000	central
892	1995	13.31	47.3	1000	central
893	2019	13.46	47.35	1000	central
894	2017	13.11	47.82	1000	central
895	2017	12.92	48	1000	central
896	2009	10.75	47.49	1000	central
897	2004	13.18	47.85	1000	central
898	2020	13.06	47.71	1000	central
899	2012	12.92	48	1000	central
900	2013	13.53	48.55	1000	central
901	2000	13.08	47.74	1000	central
902	2015	10.7	47.53	1000	central
903	2004	13.04	47.74	1000	central
904	2009	12.71	47.17	1000	central
905	2001	12.82	47.43	1000	central
906	2012	10.7	47.53	1000	central
907	2017	13.11	47.82	1000	central
908	2018	13.88	47.56	1000	central
909	2020	13.08	47.8	1000	central
910	2019	13.1	47.7	1000	central
911	2010	13.48	47.42	1000	central
912	2017	12.93	48	1000	central
913	2015	13.15	47.8	1000	central
914	2011	12.75	47.28	1000	central
915	2010	12.96	47.75	1000	central
916	2014	12.92	48	1000	central
917	2013	13.08	47.73	1000	central
918	2012	13.14	47.7	1000	central
919	2014	13.88	47.6	1000	central
920	2015	13.09	47.73	1000	central
921	2005	13.75	47.17	1000	central
922	1989	12.39	47.25	1000	central
923	2005	12.62	47.66	1000	central
924	2017	12.93	48	1000	central
925	2014	12.93	48	1000	central
926	2014	13.15	47.81	1000	central
927	2014	13.06	47.77	1000	central
928	1999	13.49	48.09	1000	central
929	2019	13.41	47.27	1000	central
930	2000	12.95	47.73	1000	central
931	2016	10.75	47.49	1000	central
932	2020	10.75	47.49	1000	central
933	1996	13.65	47.16	1000	central
934	1995	12.6	47.28	1000	central
935	2011	13.3	47.89	1000	central
936	2009	10.6	47.43	1000	central
937	1995	13.05	47.71	1000	central
938	2001	12.22	47.1	1000	central
939	2019	12.27	47.4	1000	central
940	2016	13.18	47.85	1000	central
941	2018	12.97	47.98	1000	central
942	2003	13.11	47.23	1000	central
943	2018	13.44	47.28	1000	central
944	2019	10.67	47.44	1000	central
945	2017	13.41	47.27	1000	central
946	2019	13.11	47.87	1000	central
947	2020	13.11	47.88	1000	central
948	2018	10.75	47.49	1000	central
949	2009	12.84	48.03	1000	central
950	2008	10.75	47.49	1000	central
951	2000	13.09	47.72	1000	central
952	2014	13.88	47.53	1000	central
953	2019	13.04	47.84	1000	central
954	2019	13.18	47.99	1000	central
955	2019	13.92	47.59	1000	central
956	2017	13.11	47.82	1000	central
957	2020	13.39	47.66	1000	central
958	2020	10.63	47.43	1000	central
959	2005	13.23	47.83	1000	central
960	2014	13.33	47.58	1000	central
961	2006	12.58	47.23	1000	central
962	2020	13.11	47.88	1000	central
963	2020	13.83	47.02	1000	central
964	2005	13.14	47.7	1000	central
965	2020	10.75	47.49	1000	central
966	2000	13.06	47.05	1000	central
967	2008	10.75	47.49	1000	central
968	2016	13.05	47.8	1000	central
969	2008	13.46	47.55	1000	central
970	2009	12.72	47.2	1000	central
971	2019	13.04	48.07	1000	central
972	2012	13.57	47.35	1000	central
973	2018	13.9	47.54	1000	central
974	2019	13.55	47.68	1000	central
975	2011	13.33	47.98	1000	central
976	2002	13.14	47.7	1000	central
977	2018	13.92	47.54	1000	central
978	2017	13.43	47.65	1000	central
979	2011	12.91	47.28	1000	central
980	2011	13.17	47.4	1000	central
981	2014	13.9	47.5	1000	central
982	2014	13.93	47.56	1000	central
983	2012	13.14	47.7	1000	central
984	2019	12.92	48	1000	central
985	2013	13.08	47.8	1000	central
986	2013	13.56	47.26	1000	central
987	2013	13.53	48.55	1000	central
988	2020	12.99	47.75	1000	central
989	2016	12.6	47.21	1000	central
990	2016	13.04	48.07	1000	central
991	2002	13.27	47.63	1000	central
992	2018	13.89	47.54	1000	central
993	2015	13.04	47.87	1000	central
994	2005	13.56	47.97	1000	central
995	2020	13.25	47.94	1000	central
996	2008	10.75	47.49	1000	central
997	2016	10.69	47.53	1000	central
998	2004	13.13	47.49	1000	central
999	2020	10.75	47.49	1000	central
1000	2019	10.75	47.49	1000	central
1001	2010	12.79	48.12	1000	central
1002	2020	13.49	47.48	1000	central
1003	2013	13.56	47.29	1000	central
1004	2015	12.9	47.96	1000	central
1005	1993	13.06	47.16	1000	central
1006	2014	13.42	47.11	1000	central
1007	2020	10.75	47.49	1000	central
1008	2010	13.38	47.49	1000	central
1009	2020	10.75	47.49	1000	central
1010	2013	13.48	47.42	1000	central
1011	2018	13.12	47.66	1000	central
1012	2017	13.1	47.82	1000	central
1013	2005	12.97	47.91	1000	central
1014	2014	13.85	47.56	1000	central
1015	2011	13.16	47.36	1000	central
1016	2008	13.45	47.55	1000	central
1017	2009	10.75	47.49	1000	central
1018	2001	12.97	47.91	1000	central
1019	2018	13.88	47.55	1000	central
1020	2008	12.93	47.72	1000	central
1021	2018	13.58	47.32	1000	central
1022	2018	10.75	47.49	1000	central
1023	2008	13.17	47.64	1000	central
1024	2016	12.79	47.62	1000	central
1025	2020	10.75	47.49	1000	central
1026	2009	12.81	47.53	1000	central
1027	2012	13.2	47.02	1000	central
1028	2020	10.75	47.49	1000	central
1029	1999	13.13	47.82	1000	central
1030	2014	13.04	47.79	1000	central
1031	2014	12.92	48	1000	central
1032	2009	13.48	48.44	1000	central
1033	2020	10.75	47.49	1000	central
1034	2005	12.62	47.67	1000	central
1035	2013	13.48	47.42	1000	central
1036	2016	10.75	47.49	1000	central
1037	2016	13.24	47.63	1000	central
1038	2020	13.48	47.42	1000	central
1039	2008	13.24	47.63	1000	central
1040	2009	13.12	47.82	1000	central
1041	2012	13.1	47.74	1000	central
1042	2006	13.15	47.81	1000	central
1043	2014	12.92	47.73	1000	central
1044	2017	13.45	47.3	1000	central
1045	2019	12.97	47.91	1000	central
1046	2018	13.1	47.74	1000	central
1047	2007	13.34	46.89	1000	central
1048	2009	12.71	47.33	1000	central
1049	2005	13.04	47.79	1000	central
1050	2003	13.09	47.72	1000	central
1051	2007	12.92	48	1000	central
1052	2019	13.15	47.69	1000	central
1053	2010	13.57	47.25	1000	central
1054	2009	10.75	47.49	1000	central
1055	2004	13.34	47.58	1000	central
1056	2016	10.75	47.49	1000	central
1057	2012	10.7	47.53	1000	central
1058	2005	13.18	47.85	1000	central
1059	2017	10.75	47.49	1000	central
1060	2018	13.45	47.37	1000	central
1061	2009	10.75	47.49	1000	central
1062	2006	12.94	47.74	1000	central
1063	2000	13.27	47.85	1000	central
1064	2021	13.8	47.15	1000	central
1065	2010	13.56	47.26	1000	central
1066	2006	12.99	47.42	1000	central
1067	2017	12.92	48	1000	central
1068	2018	13.88	47.55	1000	central
1069	2011	12.97	47.91	1000	central
1070	2020	10.97	47.39	1000	central
1071	2021	13.08	47.8	1000	central
1072	2009	10.71	47.51	1000	central
1073	2004	13.17	47.81	1000	central
1074	2010	13.06	47.78	1000	central
1075	2002	13.46	47.55	1000	central
1076	2020	10.75	47.49	1000	central
1077	2019	13.12	47.91	1000	central
1078	2019	13.11	47.87	1000	central
1079	2019	13.05	47.84	1000	central
1080	2016	13.03	47.39	1000	central
1081	2015	10.7	47.53	1000	central
1082	2003	13.09	47.73	1000	central
1083	2005	13.58	47.72	1000	central
1084	2009	10.75	47.49	1000	central
1085	2011	13.17	47.64	1000	central
1086	2014	13.02	47.79	1000	central
1087	2006	13.04	47.83	1000	central
1088	2018	12.55	47.4	1000	central
1089	2008	13.09	47.72	1000	central
1090	2008	10.75	47.49	1000	central
1091	2020	13.46	47.36	1000	central
1092	1986	12.16	46.98	1000	central
1093	2011	12.76	48.12	1000	central
1094	2007	13.14	47.75	1000	central
1095	2017	13.97	48.11	1000	central
1096	2009	12.71	47.31	1000	central
1097	2019	12.94	47.75	1000	central
1098	2011	13.17	47.46	1000	central
1099	2019	12.93	48	1000	central
1100	2005	13.06	47.71	1000	central
1101	2013	13.1	47.74	1000	central
1102	2012	13.24	47.63	1000	central
1103	2016	12.77	47.67	1000	central
1104	1991	12.18	47.17	1000	central
1105	2016	10.75	47.49	1000	central
1106	2013	13.18	47.97	1000	central
1107	2001	13.46	47.55	1000	central
1108	2000	13.23	47.83	1000	central
1109	1991	12.97	47.91	1000	central
1110	2008	10.75	47.49	1000	central
1111	2020	10.75	47.49	1000	central
1112	2008	12.96	47.75	1000	central
1113	2012	13.3	47.7	1000	central
1114	2004	13.24	47.88	1000	central
1115	2013	12.87	48	1000	central
1116	2004	13.26	47.89	1000	central
1117	2012	12.92	48	1000	central
1118	2018	13.87	47.56	1000	central
1119	2005	13.23	47.83	1000	central
1120	2009	10.75	47.49	1000	central
1121	2001	13.34	47.81	1000	central
1122	2005	12.62	47.67	1000	central
1123	2016	12.7	47.22	1000	central
1124	2020	10.75	47.49	1000	central
1125	2017	12.6	47.21	1000	central
1126	2014	13.04	47.83	1000	central
1127	2016	12.95	47.75	1000	central
1128	2020	10.75	47.49	1000	central
1129	2015	13.09	47.73	1000	central
1130	2005	13.06	47.06	1000	central
1131	2020	13.15	47.58	1000	central
1132	2016	13.57	47.29	1000	central
1133	2020	13.11	47.88	1000	central
1134	2020	10.75	47.49	1000	central
1135	2008	10.75	47.49	1000	central
1136	2005	12.72	47.2	1000	central
1137	2005	13.06	47.06	1000	central
1138	2005	12.62	47.67	1000	central
1139	2020	10.75	47.49	1000	central
1140	2020	13.64	47.65	1000	central
1141	2020	10.75	47.49	1000	central
1142	2016	13.15	47.58	1000	central
1143	2009	13.27	47.88	1000	central
1144	2003	12.96	47.74	1000	central
1145	2007	12.92	48	1000	central
1146	2018	13.11	47.82	1000	central
1147	2019	13.46	47.55	1000	central
1148	2020	10.75	47.49	1000	central
1149	2008	13.34	46.9	1000	central
1150	2008	13.54	48.48	1000	central
1151	1993	12.77	46.92	1000	central
1152	2009	10.75	47.49	1000	central
1153	2017	13.97	48.11	1000	central
1154	2010	12.96	47.75	1000	central
1155	2009	10.7	47.53	1000	central
1156	2014	13.95	47.63	1000	central
1157	2019	12.93	47.74	1000	central
1158	2020	10.75	47.49	1000	central
1159	2005	13.04	47.83	1000	central
1160	2014	13.23	47.91	1000	central
1161	2018	13.12	47.69	1000	central
1162	2017	13.01	47.77	1000	central
1163	2018	13.92	47.57	1000	central
1164	2004	13.04	47.83	1000	central
1165	2014	13.9	47.57	1000	central
1166	2020	10.53	47.34	1000	central
1167	2013	13.37	47.73	1000	central
1168	2015	13.09	47.73	1000	central
1169	2003	12.96	47.75	1000	central
1170	2018	13.46	47.36	1000	central
1171	2016	10.75	47.49	1000	central
1172	2017	12.53	47.37	1000	central
1173	2019	13.22	47.78	1000	central
1174	2016	13.22	47.77	1000	central
1175	2019	10.75	47.49	1000	central
1176	1996	13.11	47.23	1000	central
1177	2000	13.06	47.05	1000	central
1178	2014	13.87	47.53	1000	central
1179	2019	12.78	47.41	1000	central
1180	2009	10.75	47.49	1000	central
1181	2009	12.71	47.32	1000	central
1182	2000	13.25	47.88	1000	central
1183	2012	13.48	47.42	1000	central
1184	2018	13.3	47.74	1000	central
1185	2018	12.92	47.73	1000	central
1186	2007	13.09	47.72	1000	central
1187	1995	13.24	47.31	1000	central
1188	2015	0.95677	49.9165	10	central
1189	2015	0.96481	49.91397	10	central
1190	2014	0.95898	49.91435	200	central
1191	2016	0.96004	49.91288	10	central
1192	2019	0.954	49.90852	10	central
1193	2014	0.95543	49.90964	10	central
1194	2016	0.95984	49.91344	10	central
1195	2014	0.9626	49.91797	10	central
1196	2019	1.52041	49.61794	20	central
1197	2011	0.66979	49.51844	10	central
1198	2016	0.954	49.90852	10	central
1199	2014	0.99685	49.91529	20	central
1200	2013	0.66637	49.50923	20	central
1201	2013	1.03452	49.90488	20	central
1202	2015	0.9626	49.91797	10	central
1203	2017	1.52041	49.61794	20	central
1204	2019	0.66623	49.50933	10	central
1205	2015	0.95676	49.91498	10	central
1206	2012	0.95963	49.91352	20	central
1207	2014	0.66979	49.51844	10	central
1208	2015	1.52312	49.61718	20	central
1209	2014	0.96223	49.91588	10	central
1210	2012	0.96212	49.91594	20	central
1211	2011	0.6664	49.51188	10	central
1212	2013	0.95984	49.91344	10	central
1213	2015	0.6664	49.51188	10	central
1214	2017	0.95936	49.9136	20	central
1215	2018	0.96004	49.91288	10	central
1216	2012	0.66637	49.50923	20	central
1217	2016	1.52041	49.61794	20	central
1218	2010	0.66623	49.50933	10	central
1219	2017	0.95676	49.91498	10	central
1220	2016	0.95984	49.91344	10	central
1221	2012	0.6654	49.5093	20	central
1222	2018	0.96223	49.91588	10	central
1223	2017	0.6656	49.50948	10	central
1224	2015	0.9626	49.91797	10	central
1225	2015	0.96004	49.91288	10	central
1226	2015	0.96479	49.91304	10	central
1227	2015	0.954	49.90852	10	central
1228	2012	0.95986	49.91296	20	central
1229	2016	0.9626	49.91797	10	central
1230	2018	0.96223	49.91588	10	central
1231	2016	0.95708	49.91491	10	central
1232	2017	0.95984	49.91344	10	central
1233	2011	0.66623	49.50933	10	central
1234	2020	2.49512	50.51705	999	central
1235	2020	2.49512	50.51705	999	central
1236	2011	2.43353	50.9691	817	central
1237	2020	2.49512	50.51705	999	central
1238	2020	2.49512	50.51705	999	central
1239	2020	2.49512	50.51705	999	central
1240	2020	2.49512	50.51705	999	central
1241	2020	2.49512	50.51705	999	central
1242	2020	2.49512	50.51705	999	central
1243	2018	2.49512	50.51705	999	central
1244	2020	2.49512	50.51705	999	central
1245	2020	2.49512	50.51705	999	central
1246	2002	9.369339	55.062096	7.07	central
1247	2002	9.354783	55.000628	7.07	central
1248	2002	9.369536	55.033052	7.07	central
1249	2002	9.48159	54.858789	7.07	central
1250	1978	9.384884	55.042323	7.07	central
1251	2000	9.430411	55.00945	11.74	central
1252	2002	9.364345	55.056989	7.07	central
1253	2000	9.423564	55.011781	14.24	central
1254	2002	9.509906	54.87449	7.07	central
1255	1988	9.35072	55.004459	7.07	central
1256	2002	9.388591	55.029147	7.07	central
1257	2002	9.423686	55.011865	7.07	central
1258	1978	9.480484	54.857535	7.07	central
1259	1988	9.353652	55.005349	7.07	central
1260	2019	3.36177	43.85551	50	Introduced
1261	2019	1.06418	42.84551	50	central
1262	2019	1.40678	42.77674	50	central
1263	2009	2.043	47.98697	10	central
1264	2014	2.043	47.98697	10	central
1265	2004	2.00362	47.98909	50	central
1266	2006	2.27009	48.0226	215	central
1267	1995	2.87527	47.69834	684	central
1268	2000	1.93252	47.99717	152	central
1269	2010	0.22418	48.4881	15	central
1270	2010	0.20535	48.4738	15	central
1271	2010	0.21561	48.49106	15	central
1272	2002	9.366853	55.016211	7.07	central
1273	2000	9.389394	55.002714	13.68	central
1274	2002	9.405328	55.013456	7.07	central
1275	2002	9.363867	55.01116	7.07	central
1276	2002	9.493978	54.87186	7.07	central
1277	2002	9.366234	55.047907	7.07	central
1278	2016	9.381799	55.056084	3	central
1279	2002	9.369257	55.002158	7.07	central
1280	2002	9.424617	54.840623	7.07	central
1281	2001	9.382838	55.014586	16.1	central
1282	1988	9.370074	55.026418	7.07	central
1283	1988	9.431468	55.008468	7.07	central
1284	1988	9.384661	55.027182	7.07	central
1285	2002	9.488389	54.867164	7.07	central
1286	2002	9.492733	54.871954	7.07	central
1287	1988	9.369258	55.002265	7.07	central
1288	2002	9.348227	54.992784	7.07	central
1289	2006	1.90098	48.9285	10	central
1290	2010	2.32146	48.94247	10	central
1291	2009	2.07729	48.85449	10	central
1292	2010	2.25101	48.79198	10	central
1293	2009	2.06554	48.87729	10	central
1294	2009	2.03218	48.87341	10	central
1295	1982	3.00764	48.6716	50	central
1296	1982	3.00764	48.6716	50	central
1297	2021	1.51119	49.63249	90	central
1298	2021	1.57175	49.58037	25	central
1299	2015	1.02213	48.47338	24	central
1300	2017	2.91406	48.27332	5	central
1301	2017	2.91888	48.26969	150	central
1302	2020	1.0198	49.55641	3	central
1303	2021	1.0198	49.55641	3	central
1304	2020	1.0198	49.55641	3	central
1305	2021	0.96453	49.5624	3	central
1306	2020	1.0198	49.55641	3	central
1307	2014	2.69864	48.70988	20	central
1308	1978	9.49499	54.878146	7.07	central
1309	1988	9.357191	55.00781	7.07	central
1310	1978	9.377395	55.036416	7.07	central
1311	1988	9.356028	55.008829	7.07	central
1312	2002	9.37718	55.013456	7.07	central
1313	1978	9.374541	55.023933	7.07	central
1314	2000	9.375355	55.007125	10.08	central
1315	2002	9.348729	54.996557	7.07	central
1316	2015	2.91648	48.73267	100	central
1317	2000	5.80848	44.686	25	central
1318	2012	2.73254	50.52133	50	central
1319	2014	2.57164	50.58922	50	central
1320	2012	3.87271	50.23195	50	central
1321	2010	4.15215	50.11954	50	central
1322	2013	2.72669	50.51767	50	central
1323	2014	2.54251	50.50548	50	central
1324	2010	1.63551	50.59625	50	central
1325	2011	2.73465	50.52324	50	central
1326	2009	2.7267	50.51768	50	central
1327	2010	1.72614	50.35508	50	central
1328	2013	1.71008	50.46362	50	central
1329	2013	2.72841	50.51613	50	central
1330	2014	2.70934	50.31594	50	central
1331	2014	2.25754	50.27953	50	central
1332	2013	2.22286	50.85545	50	central
1333	2013	1.6066	50.57304	50	central
1334	2011	1.77623	50.36291	50	central
1335	2015	2.42991	50.59315	50	central
1336	2012	4.17222	50.27189	50	central
1337	2010	2.42996	50.59322	50	central
1338	2014	2.542	50.50344	50	central
1339	2015	2.25754	50.27953	50	central
1340	2012	3.65308	50.04758	50	central
1341	2010	1.64426	50.48142	50	central
1342	2014	4.03683	50.22248	50	central
1343	2012	2.67531	50.36124	50	central
1344	2013	2.22027	50.29526	50	central
1345	2010	4.13411	50.00682	50	central
1346	2012	3.6533	50.04763	50	central
1347	2012	3.57511	50.05552	50	central
1348	2013	1.71008	50.46362	50	central
1349	2011	2.72811	50.51779	50	central
1350	2013	1.71008	50.46362	50	central
1351	2013	1.71008	50.46362	50	central
1352	2013	4.16561	50.1186	50	central
1353	2014	2.53779	50.50318	50	central
1354	2010	2.77213	50.66353	50	central
1355	2013	2.72666	50.518	50	central
1356	2012	3.64675	50.04997	50	central
1357	2015	2.32782	50.57721	50	central
1358	2009	2.73478	50.51849	50	central
1359	2015	2.32913	50.57899	50	central
1360	2013	4.16561	50.1186	50	central
1361	2009	4.06618	50.06971	50	central
1362	2012	3.75973	50.15238	50	central
1363	2015	1.71296	50.34955	50	central
1364	2013	4.16561	50.1186	50	central
1365	2012	1.61794	50.58232	50	central
1366	2012	2.72669	50.51767	50	central
1367	2014	2.54182	50.50519	50	central
1368	2013	4.16561	50.1186	50	central
1369	2010	2.25772	50.28099	50	central
1370	2014	2.51431	50.56349	50	central
1371	2012	3.6416	50.04638	50	central
1372	2014	3.66823	50.41405	50	central
1373	2011	1.78748	50.36384	50	central
1374	2013	2.72669	50.51767	50	central
1375	2009	2.25754	50.27953	50	central
1376	2010	3.7522	50.15073	50	central
1377	2010	2.70934	50.31585	50	central
1378	2013	1.71008	50.46362	50	central
1379	2012	3.58134	50.05491	50	central
1380	2014	4.19106	50.08678	50	central
1381	2009	2.67827	50.36238	50	central
1382	2010	4.13411	50.00682	50	central
1383	2010	2.05236	50.38289	50	central
1384	2011	2.25205	50.28414	50	central
1385	2010	4.13605	50.00473	50	central
1386	2008	1.59451	50.57833	50	central
1387	2013	3.66823	50.41405	50	central
1388	2014	2.53925	50.50365	50	central
1389	2014	2.52207	50.66522	50	central
1390	2004	1.78395	50.36358	50	central
1391	2013	4.19106	50.08678	50	central
1392	2016	1.7038	48.73938	50	central
1393	2011	1.786	48.71074	10	central
1394	2016	3.30527	48.87906	100	central
1395	2013	2.23612	49.12592	100	central
1396	2018	2.0828	46.37475	500	central
1397	2018	3.14947	48.62313	100	central
1398	2015	2.62798	48.8344	10	central
1399	2017	2.60171	48.82096	20	central
1400	2014	2.67049	48.80175	10	central
1401	2017	2.60554	48.82137	10	central
1402	2016	2.62343	48.83413	10	central
1403	2015	2.60526	48.82608	100	central
1404	2017	2.62336	48.83412	20	central
1405	2017	2.60519	48.82585	10	central
1406	2017	2.6032	48.82182	100	central
1407	2015	2.60555	48.82142	20	central
1408	2017	2.62786	48.83423	20	central
1409	2015	2.60521	48.82594	10	central
1410	2017	4.32394	45.90419	1	central
1411	2017	4.34637	45.87195	1	central
1412	2017	4.33131	45.90859	1	central
1413	2017	4.3238	45.90148	1	central
1414	2017	4.32287	45.90438	1	central
1415	2017	4.3391	45.88413	1	central
1416	2017	4.32475	45.90653	1	central
1417	2015	2.58545	48.89456	1	central
1418	2002	9.49533	54.880481	7.07	central
1419	2002	9.48699	54.87391	7.07	central
1420	2002	9.492371	54.880673	7.07	central
1421	1978	9.363867	55.01116	7.07	central
1422	2002	9.375891	55.009416	7.07	central
1423	2002	9.480484	54.857535	7.07	central
1424	2016	9.375118	55.059816	3	central
1425	2002	9.432732	54.83656	7.07	central
1426	2002	9.367927	55.003734	7.07	central
1427	2002	9.377963	55.013544	7.07	central
1428	2017	1.94364	48.67927	100	central
1429	2010	2.81115	50.41878	775	central
1430	2004	3.65163	50.18	744	central
1431	2009	2.81115	50.41878	775	central
1432	2010	2.81115	50.41878	775	central
1433	2010	2.81115	50.41878	775	central
1434	2010	2.81115	50.41878	775	central
1435	2007	3.17061	50.56429	765	central
1436	2000	2.43353	50.9691	817	central
1437	2004	3.65163	50.18	744	central
1438	2009	2.81115	50.41878	775	central
1439	2015	6.2524	44.71889	25	central
1440	2015	6.18168	44.58579	25	central
1441	2015	6.18422	44.63077	25	central
1442	2015	6.18422	44.63077	25	central
1443	2017	2.60729	48.82312	100	central
1444	2022	-0.45845	48.57949	15	central
1445	2022	-0.45845	48.57949	15	central
1446	2022	-0.48696	48.62721	15	central
1447	2011	6.18168	44.58579	25	central
1448	2011	6.18168	44.58579	25	central
1449	2011	6.18168	44.58579	25	central
1450	2020	6.18422	44.63077	25	central
1451	2020	6.31813	44.76199	25	central
1452	2020	6.37585	44.67014	25	central
1453	2017	2.60849	48.82177	100	central
1454	2018	2.60299	48.81652	100	central
1455	2017	2.60613	48.82421	100	central
1456	2018	2.60191	48.82101	100	central
1457	2018	2.60861	48.82156	100	central
1458	2017	2.60246	48.82062	100	central
1459	2017	2.60943	48.81959	100	central
1460	2009	10.75	47.49	1000	central
1461	2012	12.93	48	1000	central
1462	2014	12.92	48	1000	central
1463	2014	13.2	47.89	1000	central
1464	2009	10.75	47.49	1000	central
1465	2019	13.83	47.57	1000	central
1466	2008	13.26	47.87	1000	central
1467	2009	10.75	47.49	1000	central
1468	2009	10.75	47.49	1000	central
1469	2006	13.85	47.21	1000	central
1470	2018	13.94	47.15	1000	central
1471	2022	12.6	47.21	1000	central
1472	1995	12.17	47.2	1000	central
1473	2017	13.64	47.65	1000	central
1474	2018	13.88	47.56	1000	central
1475	2010	13.08	47.72	1000	central
1476	2007	12.96	47.75	1000	central
1477	2005	13.16	47.85	1000	central
1478	2018	12.97	47.91	1000	central
1479	2017	13.96	48.11	1000	central
1480	2003	12.95	47.75	1000	central
1481	2009	10.75	47.49	1000	central
1482	2018	13.1	47.82	1000	central
1483	2002	12.92	47.32	1000	central
1484	2019	13.41	47.27	1000	central
1485	2013	13.53	48.55	1000	central
1486	1986	13.85	47.68	1000	central
1487	2018	10.75	47.49	1000	central
1488	2011	12.92	47.28	1000	central
1489	2017	13.96	48.11	1000	central
1490	2014	13.86	47.55	1000	central
1491	2005	13.03	47.88	1000	central
1492	2020	13.29	47.61	1000	central
1493	2014	13.87	47.53	1000	central
1494	2017	13.11	47.82	1000	central
1495	2020	10.75	47.49	1000	central
1496	2016	10.75	47.49	1000	central
1497	1995	12.72	47.28	1000	central
1498	2006	13.13	47.82	1000	central
1499	2017	13.1	47.82	1000	central
1500	2008	10.75	47.49	1000	central
1501	2001	13.46	47.55	1000	central
1502	2020	13.04	47.95	1000	central
1503	2011	13.17	47.46	1000	central
1504	2009	12.72	47.33	1000	central
1505	2008	10.75	47.49	1000	central
1506	2016	12.8	47.62	1000	central
1507	2019	13.15	47.24	1000	central
1508	2002	12.96	47.74	1000	central
1509	2018	10.75	47.49	1000	central
1510	1996	12.97	47.91	1000	central
1511	2023	13.8	47.15	1000	central
1512	1993	12.18	47.17	1000	central
1513	2000	13.1	47.55	1000	central
1514	1992	13.05	47.8	1000	central
1515	2019	12.6	47.21	1000	central
1516	2005	13.17	47.64	1000	central
1517	2008	10.75	47.49	1000	central
1518	2016	10.7	47.53	1000	central
1519	2018	13.04	47.79	1000	central
1520	2019	12.26	47.39	1000	central
1521	2004	13.13	47.55	1000	central
1522	2019	13.13	47.69	1000	central
1523	2003	13.09	47.72	1000	central
1524	2016	13.18	47.85	1000	central
1525	1990	12.97	47.91	1000	central
1526	2019	12.94	47.75	1000	central
1527	2015	10.7	47.53	1000	central
1528	2017	13.53	48.55	1000	central
1529	2005	13.15	47.81	1000	central
1530	2016	13.42	47.64	1000	central
1531	2015	13.14	47.68	1000	central
1532	2009	12.71	47.32	1000	central
1533	2014	12.92	48	1000	central
1534	2016	12.8	47.62	1000	central
1535	1986	12.7	47.32	1000	central
1536	2009	12.81	47.53	1000	central
1537	2019	10.75	47.49	1000	central
1538	2015	13.28	47.85	1000	central
1539	2015	10.7	47.53	1000	central
1540	2014	12.92	48	1000	central
1541	2008	13.04	47.83	1000	central
1542	2014	12.92	48	1000	central
1543	2020	10.75	47.49	1000	central
1544	2018	13.46	47.36	1000	central
1545	2020	13.16	47.84	1000	central
1546	2015	13.81	47.2	1000	central
1547	2019	12.95	47.22	1000	central
1548	2009	10.75	47.49	1000	central
1549	2017	13.97	48.11	1000	central
1550	1995	12.91	47.72	1000	central
1551	2020	10.67	47.56	1000	central
1552	2020	10.75	47.49	1000	central
1553	2019	13.04	48.07	1000	central
1554	1994	13.11	47.23	1000	central
1555	1999	13.71	47.17	1000	central
1556	2018	13.17	47.66	1000	central
1557	1993	12.97	47.91	1000	central
1558	2018	13.58	47.29	1000	central
1559	2001	13.45	47.55	1000	central
1560	2017	13.58	47.29	1000	central
1561	2020	10.75	47.49	1000	central
1562	1993	12.8	46.97	1000	central
1563	2011	13.3	47.85	1000	central
1564	1995	12.53	47.28	1000	central
1565	2016	12.79	47.63	1000	central
1566	2007	12.96	47.74	1000	central
1567	2020	10.75	47.49	1000	central
1568	2005	13.16	47.64	1000	central
1569	2011	13.07	48.05	1000	central
1570	2009	10.75	47.49	1000	central
1571	2005	13.13	47.84	1000	central
1572	2005	13.14	47.7	1000	central
1573	2017	13.12	47.66	1000	central
1574	1992	13.05	47.83	1000	central
1575	2022	13.94	47.15	1000	central
1576	2019	12.92	48	1000	central
1577	2016	13.04	47.87	1000	central
1578	2020	12.15	47.14	1000	central
1579	2004	13.06	47.71	1000	central
1580	2016	10.7	47.53	1000	central
1581	2003	13.08	47.74	1000	central
1582	1996	13.1	47.82	1000	central
1583	2020	10.75	47.49	1000	central
1584	2020	10.75	47.49	1000	central
1585	2020	13.12	47.66	1000	central
1586	2016	12.73	47.29	1000	central
1587	2018	13.11	47.82	1000	central
1588	2011	13.4	47.9	1000	central
1589	2010	13.14	47.7	1000	central
1590	2003	13.18	47.57	1000	central
1591	2015	13.13	47.69	1000	central
1592	2009	12.69	47.3	1000	central
1593	2015	12.75	47.32	1000	central
1594	2009	13.15	47.81	1000	central
1595	2002	13.35	47.18	1000	central
1596	2009	13.33	47.68	1000	central
1597	2015	13.06	47.71	1000	central
1598	2016	10.75	47.49	1000	central
1599	2009	10.75	47.49	1000	central
1600	2008	13	47.76	1000	central
1601	2014	12.92	48	1000	central
1602	2004	12.92	47.72	1000	central
1603	2020	10.75	47.49	1000	central
1604	2019	13.04	47.84	1000	central
1605	2007	13.17	47.47	1000	central
1606	2006	13.1	47.72	1000	central
1607	1986	13.55	47.31	1000	central
1608	2016	12.77	47.67	1000	central
1609	1991	12.19	47.15	1000	central
1610	2011	12.97	47.96	1000	central
1611	1992	12.93	47.96	1000	central
1612	2006	13.16	47.82	1000	central
1613	2008	12.44	47	1000	central
1614	2020	13.09	47.78	1000	central
1615	1993	13.06	47.16	1000	central
1616	2009	13.26	47.89	1000	central
1617	2004	13.1	47.75	1000	central
1618	2009	10.75	47.49	1000	central
1619	2019	13.92	47.58	1000	central
1620	2018	12.79	47.42	1000	central
1621	1993	13.05	47.77	1000	central
1622	2005	13.06	47.06	1000	central
1623	2008	10.75	47.49	1000	central
1624	2008	13.39	47.32	1000	central
1625	2016	10.75	47.49	1000	central
1626	2020	13	47.87	1000	central
1627	2009	12.71	47.18	1000	central
1628	2005	13.46	47.55	1000	central
1629	2017	12.92	48	1000	central
1630	2008	13.34	46.9	1000	central
1631	2020	13.39	47.66	1000	central
1632	1995	13.06	47.71	1000	central
1633	2020	10.75	47.49	1000	central
1634	2017	12.97	47.91	1000	central
1635	2020	10.75	47.49	1000	central
1636	2017	12.92	48	1000	central
1637	2003	13.3	47.7	1000	central
1638	2008	13.1	47.72	1000	central
1639	2016	13.13	47.84	1000	central
1640	2010	12.89	48.06	1000	central
1641	1996	12.18	47.17	1000	central
1642	2010	12.76	48.11	1000	central
1643	2016	12.91	47.33	1000	central
1644	2001	13.2	47.87	1000	central
1645	2018	13.07	46.61	1000	central
1646	2005	13.45	47.52	1000	central
1647	2019	12.55	47.44	1000	central
1648	1998	13.09	47.72	1000	central
1649	2020	10.75	47.49	1000	central
1650	2018	13.47	47.41	1000	central
1651	2005	13.12	47.82	1000	central
1652	2016	10.7	47.53	1000	central
1653	2008	10.75	47.49	1000	central
1654	2008	10.75	47.49	1000	central
1655	2008	13.24	47.9	1000	central
1656	2013	12.59	47.64	1000	central
1657	2012	13.14	47.7	1000	central
1658	2020	13.04	47.79	1000	central
1659	2018	13.87	47.56	1000	central
1660	2010	12.94	47.74	1000	central
1661	2016	12.97	47.91	1000	central
1662	1991	12.6	47.21	1000	central
1663	2014	12.92	48	1000	central
1664	1999	13.21	47.85	1000	central
1665	2020	10.75	47.49	1000	central
1666	2009	12.82	47.53	1000	central
1667	2020	13	46.66	1000	central
1668	2007	12.95	47.74	1000	central
1669	2019	13.04	47.83	1000	central
1670	1998	12.97	47.91	1000	central
1671	2012	13.1	47.55	1000	central
1672	2017	12.93	48	1000	central
1673	2020	10.75	47.49	1000	central
1674	2017	13.1	47.82	1000	central
1675	2018	12.97	47.91	1000	central
1676	2009	13.12	48.06	1000	central
1677	2006	13.14	47.7	1000	central
1678	1992	12.97	47.91	1000	central
1679	2020	10.75	47.49	1000	central
1680	2018	12.82	47.3	1000	central
1681	2005	13.07	47.81	1000	central
1682	2007	12.82	47.3	1000	central
1683	2018	10.75	47.49	1000	central
1684	2019	10.75	47.49	1000	central
1685	2016	10.7	47.53	1000	central
1686	2020	12.93	48	1000	central
1687	2000	13.28	47.85	1000	central
1688	2015	10.75	47.49	1000	central
1689	2018	13.81	47.61	1000	central
1690	2018	13.01	47.81	1000	central
1691	2004	13.22	47.62	1000	central
1692	2008	12.92	48	1000	central
1693	2006	12.99	47.76	1000	central
1694	2019	10.75	47.49	1000	central
1695	2018	13.47	47.41	1000	central
1696	2017	13.08	47.71	1000	central
1697	2016	12.93	48	1000	central
1698	2020	12.82	47.3	1000	central
1699	2005	13.16	47.67	1000	central
1700	2011	13.22	47.62	1000	central
1701	2016	13.08	47.8	1000	central
1702	2015	13.06	47.71	1000	central
1703	2020	12.77	46.92	1000	central
1704	2010	12.68	47.28	1000	central
1705	2000	13.26	47.88	1000	central
1706	2009	12.71	47.32	1000	central
1707	2019	10.75	47.49	1000	central
1708	2020	13.38	47.2	1000	central
1709	2020	13.67	47.64	1000	central
1710	2020	13.11	47.89	1000	central
1711	2019	13.1	47.7	1000	central
1712	2000	13.22	47.86	1000	central
1713	2006	13.14	47.7	1000	central
1714	2020	13.22	47.77	1000	central
1715	2014	12.93	48	1000	central
1716	2011	12.99	47.33	1000	central
1717	2019	10.75	47.49	1000	central
1718	2008	10.75	47.49	1000	central
1719	2017	13.11	47.82	1000	central
1720	2018	13.04	47.83	1000	central
1721	2008	13.44	47.78	1000	central
1722	2008	10.75	47.49	1000	central
1723	1995	12.6	47.28	1000	central
1724	2014	12.92	48	1000	central
1725	2020	13.44	47.63	1000	central
1726	2007	12.95	47.75	1000	central
1727	2014	12.92	48	1000	central
1728	2008	13.01	47.77	1000	central
1729	2013	13.18	47.63	1000	central
1730	2020	13.5	47.26	1000	central
1731	2018	10.75	47.49	1000	central
1732	2019	10.75	47.49	1000	central
1733	2009	10.75	47.49	1000	central
1734	1996	13.11	47.82	1000	central
1735	2017	13.11	47.82	1000	central
1736	2019	11.81	47.17	1000	central
1737	2001	12.79	47.41	1000	central
1738	1990	12.95	47.95	1000	central
1739	2001	13.08	47.74	1000	central
1740	2013	13.53	48.56	1000	central
1741	2019	10.75	47.49	1000	central
1742	2015	12.6	47.21	1000	central
1743	2000	13.26	47.87	1000	central
1744	2020	10.75	47.49	1000	central
1745	2016	13.46	47.36	1000	central
1746	1991	12.19	47.12	1000	central
1747	2011	13.07	48.05	1000	central
1748	2016	10.7	47.53	1000	central
1749	2009	13.19	47.86	1000	central
1750	2006	12.97	47.91	1000	central
1751	2009	13.22	47.59	1000	central
1752	2019	13.43	47.65	1000	central
1753	2019	13.12	47.66	1000	central
1754	2018	13.15	47.24	1000	central
1755	2010	10.7	47.53	1000	central
1756	1992	13.05	47.77	1000	central
1757	2017	12.92	48	1000	central
1758	2008	10.75	47.49	1000	central
1759	1990	12.51	47.29	1000	central
1760	2020	10.68	47.56	1000	central
1761	2005	12.71	47.17	1000	central
1762	2012	12.92	48	1000	central
1763	1995	12.6	47.21	1000	central
1764	2002	13.05	47.71	1000	central
1765	2016	12.79	47.62	1000	central
1766	2005	12.62	47.67	1000	central
1767	2009	13.26	47.89	1000	central
1768	2021	13.09	47.89	1000	central
1769	2005	13.16	47.64	1000	central
1770	1991	12.6	47.21	1000	central
1771	2008	13.09	47.72	1000	central
1772	2009	12.97	47.91	1000	central
1773	2015	10.75	47.49	1000	central
1774	2006	13.13	47.82	1000	central
1775	2010	12.94	47.74	1000	central
1776	2010	12.96	47.75	1000	central
1777	2017	13.97	48.11	1000	central
1778	2003	13.09	47.72	1000	central
1779	2019	12.97	47.91	1000	central
1780	2017	12.92	48	1000	central
1781	2017	12.95	47.75	1000	central
1782	2019	10.75	47.49	1000	central
1783	2012	13.48	47.42	1000	central
1784	2017	12.92	48	1000	central
1785	2005	13.1	47.72	1000	central
1786	2012	10.7	47.53	1000	central
1787	2015	10.7	47.53	1000	central
1788	2018	13.91	47.54	1000	central
1789	2014	13.15	47.81	1000	central
1790	2007	12.94	47.76	1000	central
1791	2015	12.87	47.99	1000	central
1792	2008	12.99	47.76	1000	central
1793	2017	12.92	48	1000	central
1794	2023	12.94	47.75	1000	central
1795	2015	13.09	47.73	1000	central
1796	2014	12.93	48	1000	central
1797	2004	13.04	47.83	1000	central
1798	1992	13.05	47.8	1000	central
1799	2008	10.75	47.49	1000	central
1800	2015	13.71	47.17	1000	central
1801	2017	12.97	47.98	1000	central
1802	1995	13.05	47.72	1000	central
1803	2022	13.22	47.77	1000	central
1804	2011	13.14	47.35	1000	central
1805	2019	13.04	47.84	1000	central
1806	2011	13.4	47.9	1000	central
1807	2018	12.55	47.4	1000	central
1808	2002	12.92	47.72	1000	central
1809	2018	13.44	47.36	1000	central
1810	2009	12.71	47.32	1000	central
1811	2018	13.87	47.55	1000	central
1812	2014	12.92	48	1000	central
1813	2007	13.24	47.9	1000	central
1814	2017	12.92	48	1000	central
1815	2010	13.04	47.79	1000	central
1816	2015	12.74	47.34	1000	central
1817	2019	10.75	47.49	1000	central
1818	2016	10.7	47.53	1000	central
1819	2017	13.11	47.82	1000	central
1820	2009	12.72	47.33	1000	central
1821	2020	13.05	47.8	1000	central
1822	2015	13.23	47.38	1000	central
1823	2017	13.92	48.06	1000	central
1824	2015	13.08	47.8	1000	central
1825	2020	13	47.86	1000	central
1826	2009	12.71	47.17	1000	central
1827	2011	13.41	47.27	1000	central
1828	2020	10.75	47.49	1000	central
1829	2019	13.24	47.28	1000	central
1830	1989	12.18	47.17	1000	central
1831	2007	13.66	47.15	1000	central
1832	2007	13.19	47.43	1000	central
1833	2019	13.18	47.85	1000	central
1834	2019	12.94	47.74	1000	central
1835	2009	13.18	47.85	1000	central
1836	2019	13.35	47.72	1000	central
1837	2020	9.74	47.11	1000	central
1838	2014	12.6	47.21	1000	central
1839	2020	10.68	47.56	1000	central
1840	2014	13.88	47.6	1000	central
1841	2011	12.9	48.06	1000	central
1842	2020	10.75	47.49	1000	central
1843	2013	13.23	47.64	1000	central
1844	2019	13.61	47.1	1000	central
1845	2019	10.75	47.49	1000	central
1846	2009	10.75	47.49	1000	central
1847	1988	12.42	47.22	1000	central
1848	1986	12.73	47.33	1000	central
1849	2017	13.11	47.82	1000	central
1850	2005	13.08	47.74	1000	central
1851	2020	13.12	47.66	1000	central
1852	2012	13.33	47.96	1000	central
1853	2013	13.22	47.92	1000	central
1854	2019	13.15	47.24	1000	central
1855	2009	12.72	47.33	1000	central
1856	2016	12.7	47.22	1000	central
1857	2020	10.75	47.49	1000	central
1858	2008	13.46	47.54	1000	central
1859	2019	13.1	47.7	1000	central
1860	2011	13.1	47.35	1000	central
1861	2018	13.44	47.28	1000	central
1862	2008	13.47	47.53	1000	central
1863	2020	12.94	47.75	1000	central
1864	2010	12.95	47.75	1000	central
1865	2009	10.72	47.51	1000	central
1866	2012	12.93	48	1000	central
1867	2005	12.58	47.23	1000	central
1868	2010	12.94	47.74	1000	central
1869	2010	12.14	47.13	1000	central
1870	2016	2.8367	48.76031	20	central
1871	2016	2.83806	48.76248	20	central
1872	2020	10.75	47.49	1000	central
1873	2019	13.43	47.65	1000	central
1874	2011	12.99	47.33	1000	central
1875	2017	13.58	47.32	1000	central
1876	2018	13.85	47.56	1000	central
1877	1998	13.09	47.72	1000	central
1878	2017	12.92	48	1000	central
1879	2008	10.75	47.49	1000	central
1880	2019	13.31	47.33	1000	central
1881	2007	12.93	47.77	1000	central
1882	2018	13.06	47.05	1000	central
1883	2010	13.92	47.98	1000	central
1884	2000	13.23	47.87	1000	central
1885	2005	12.61	47.66	1000	central
1886	2004	13.11	47.88	1000	central
1887	2018	13.1	47.82	1000	central
1888	2016	12.79	47.63	1000	central
1889	2005	13.17	47.64	1000	central
1890	2016	10.7	47.53	1000	central
1891	2011	13.13	47.35	1000	central
1892	2017	13.05	48.02	1000	central
1893	2016	13.45	47.52	1000	central
1894	1984	13.06	47.15	1000	central
1895	2011	13.15	47.8	1000	central
1896	2014	3.11073	48.57921	10	central
1897	2014	3.11596	48.58037	10	central
1898	2014	3.13411	48.57609	10	central
1899	2014	3.13406	48.57612	10	central
1900	2014	2.64505	48.81341	20	central
1901	2017	1.72809	48.76071	50	central
1902	2014	2.69868	48.70995	50	central
1903	2017	1.78027	48.75151	20	central
1904	2013	0.1572	48.54214	150	central
1905	1978	9.371822	55.003947	7.07	central
1906	2002	9.363583	55.000494	7.07	central
1907	2001	9.353708	55.000042	8.07	central
1908	2002	9.366863	55.015102	7.07	central
1909	2002	9.437432	54.837747	7.07	central
1910	2000	9.369518	55.001722	8.03	central
1911	2002	9.376461	55.061895	7.07	central
1912	1978	9.369257	55.002158	7.07	central
1913	2021	2.81968	48.6928	50	central
1914	2021	2.81795	48.69016	50	central
1915	2021	2.81914	48.69215	50	central
1916	2021	2.81789	48.68915	50	central
1917	2021	2.81976	48.69295	50	central
1918	2021	2.81952	48.69275	50	central
1919	2021	2.81799	48.68965	50	central
1920	2021	2.81509	48.6841	50	central
1921	2021	2.81926	48.69233	50	central
1922	2021	2.81888	48.6917	50	central
1923	2021	2.81526	48.68399	50	central
1924	2021	2.81961	48.69286	50	central
1925	2021	2.82003	48.69283	50	central
1926	2021	2.81915	48.6921	50	central
1927	2021	2.81865	48.69135	50	central
1928	2021	2.81711	48.68864	50	central
1929	2021	2.81844	48.69087	50	central
1930	2021	2.81702	48.68844	50	central
1931	2021	2.81964	48.69278	50	central
1932	2021	2.81953	48.69297	50	central
1933	2021	2.8148	48.68228	50	central
1934	2021	2.81844	48.69087	50	central
1935	2021	2.81947	48.69202	25	central
1936	2021	2.81914	48.69215	50	central
1937	2021	2.81967	48.69229	50	central
1938	2012	3.09148	48.61416	50	central
1939	2012	3.16155	48.64583	50	central
1940	2012	3.26393	48.68468	50	central
1941	2012	3.26426	48.71519	50	central
1942	2012	3.05777	48.644	50	central
1943	2012	3.26551	48.71468	50	central
1944	2012	3.28058	48.61755	50	central
1945	2012	3.26352	48.71807	50	central
1946	2016	2.67423	48.79886	100	central
1947	2014	2.60945	48.7675	100	central
1948	2000	9.369546	55.009999	4.92	central
1949	1988	9.49499	54.878146	7.07	central
1950	1988	9.38272	55.053338	7.07	central
1951	2002	9.403091	55.071021	7.07	central
1952	2002	9.490405	54.885624	7.07	central
1953	2002	9.369408	55.018557	7.07	central
1954	2002	9.493194	54.884264	7.07	central
1955	2002	9.387954	55.060421	7.07	central
1956	2002	9.409167	55.014162	7.07	central
1957	2002	9.384661	55.027182	7.07	central
1958	2002	9.505204	54.878553	7.07	central
1959	1978	9.371448	55.005745	7.07	central
1960	2000	9.378069	55.013395	6.8	central
1961	2002	9.368705	55.00508	7.07	central
1962	2002	9.495769	54.865382	7.07	central
1963	2002	9.48559	54.861109	7.07	central
1964	2002	9.5003	54.879023	7.07	central
1965	2009	1.88929	48.57532	100	central
1966	1978	9.366853	55.016211	7.07	central
1967	2002	9.386975	55.040025	7.07	central
1968	2002	9.486732	54.878359	7.07	central
1969	2002	9.385375	55.036346	7.07	central
1970	2002	9.369258	55.002265	7.07	central
1971	2002	9.38463	55.015814	7.07	central
1972	2002	9.347263	54.998807	7.07	central
1973	2001	9.361163	55.002399	8.92	central
1974	2002	9.369198	55.016204	7.07	central
1975	1978	9.366108	55.020365	7.07	central
1976	2002	9.435756	55.00733	7.07	central
1977	2002	9.353997	55.000136	7.07	central
1978	2002	9.385448	55.060294	7.07	central
1979	2000	9.408984	55.013707	10.31	central
1980	1978	9.47852	54.856087	7.07	central
1981	2001	9.353299	55.005487	10.6	central
1982	2002	9.428744	55.009601	7.07	central
1983	1978	9.366276	55.018117	7.07	central
1984	1978	9.380685	55.012007	7.07	central
1985	1988	9.361256	55.002523	7.07	central
1986	2019	5.7374	48.6888	1	central
1987	2019	5.7391	48.6914	1	central
1988	2019	5.74121	48.6913	1	central
1989	2018	2.45528	48.85889	10	central
1990	2020	6.45247	46.03189	10	central
1991	2020	3.95744	48.2199	10	central
1992	2019	-1.66773	48.35265	10	central
1993	2019	2.45583	48.85667	10	central
1994	2013	4.86773	45.77963	10	central
1995	2021	6.68677	46.16909	10	central
1996	2020	-0.26592	48.38105	10	central
1997	2020	5.76409	45.39532	10	central
1998	2019	0.70045	48.47744	10	central
1999	2019	3.60435	48.0443	10	central
[truncated: 8,234 more rows]
