# Supplementary material for: Predicting the invasiveness of alpine newts in the UK
Source: Biol Invasions. 2025 Mar 10;27(3):99. doi: 10.1007/s10530-025-03543-2 (PMC11893677; doi:10.1007/s10530-025-03543-2)
Supplement: Supplementary file 2 — Supplementary file2 (TXT 115 kb) [file 10530_2025_3543_MOESM2_ESM.txt]

###################################################################################################################################################
############################################## DOES LINEAGE MATTER FOR INVASION - CODE ############################################################
###################################################################################################################################################

# Set the working directory (adjust as needed for your local setup)
setwd("#:\\#\\#\\#")  # Replace with your actual path
getwd()  # Check the current working directory

# Load necessary packages
library(raster)
library(humboldt)
library(naniar) 
library(ENMTools)
library(rJava)

# Ensure Maxent is properly installed and accessible
checkMaxentInstallation()  # Verify Maxent setup
system.file(package = "dismo")  # Locate package files. Put jar file into specified location

# Ensure Maxent version is 3.4.1 or above for compatibility
dismo::maxent()

########################################## 1.0 CLEAN OCCURENCE DATASET ##########################################################################

# Import raw species occurrence data
v11_v2 <- read.csv("2024_lineage_v4.csv", header=T)
attach(v11_v2)  # Attach data for easy column access
names(v11_v2)  # Display column names
summary(v11_v2) # Summary statistics for the dataset

nrow(v11_v2) # Number of records in the dataset

# Select relevant columns for analysis
cleany11<-v11_v2[c("year", "decimalLon", "decimalLat", "coordinate", "Lineage")] 
summary(cleany11) #summarise selected data

# Define all NA variants to standardize missing data handling
na_strings <- c("NA", "na", "Na") 
cleany12<- cleany11 %>% replace_with_na_all(condition = ~.x %in% na_strings)  # Replace defined NAs with actual NA values
summary(cleany12) # Check data post-NA standardization

# Confirm presence of NAs in the dataset
ys<-any(is.na(cleany12)) #confirm if there are NAs in dataset
ys # Should return TRUE if NAs exist

# Remove records with NAs
cleany13 <- na.omit(cleany12) 
ys2<-any(is.na(cleany13)) 
ys2 # Should return FALSE after NA removal
summary(cleany13) 

# Convert relevant columns to numeric format for filtering
coordinateuncertaintynumberic1 <- as.numeric(cleany13$coordinate) 
yearnumberic1 <- as.numeric(cleany13$year) 

# Filter records based on coordinate uncertainty (<= 1 km)
cleany14 <- subset(cleany13, coordinate <= 1000) 
cleany14

# Further filter records for observations from 1970 onward (align with environmental data)
cleany16<-subset(cleany14, year >= 1970) 
summary(cleany16) 
nrow(cleany16) 

# Save the cleaned dataset for downstream analysis
write.csv(cleany16,"cleany16_2024_v2.csv", row.names = TRUE) #save


################################# 2.0 Partition distribution data by lineage and all-combined #####################################################

# Import cleaned data
cleany16 <- read.csv("cleany16_2024_v2.csv", header=T) #import data

# Create a dataset combining specific lineages
all_lineages_v2<-cleany16[cleany16$Lineage == "central" | cleany16$Lineage == "Greek" | cleany16$Lineage == "Balkans" | cleany16$Lineage == "Italy", ] #combine all lineages for later analysis
nrow(all_lineages_v2) 

# Verify the unique lineages included
unique_names <- unique(all_lineages_v2$Lineage)
print(unique_names) #check this contains all lineages

# Save the combined lineages dataset
write.csv(all_lineages_v2,"all_lineages_v_2024_updated.csv", row.names = TRUE)

# Create a dataset combining all lineages plus UK data
all_lineages_andUK_v2<-cleany16[cleany16$Lineage == "central" | cleany16$Lineage == "Greek" | cleany16$Lineage == "Balkans" | cleany16$Lineage == "Italy" | cleany16$Lineage == "UK", ] 
nrow(all_lineages_andUK_v2) 
unique_names <- unique(all_lineages_andUK_v2$Lineage)
print(unique_names) #check this dataset contains all lineages + UK   

#save all lineages AND uk dataset
write.csv(all_lineages_andUK_v2,"all_lineages_andUK_2024_updated.csv", row.names = TRUE)


################################### 3.0 create spatial dataset and split into lineages for later analysis ###############################################

# Extract coordinates and data for spatial conversion
coords1 <- cleany16 [ , c("decimalLon", "decimalLat")]   # extract coordinates
data1   <- cleany16  [ , ]          # all rows and all columns in dataframe
crs1    <- CRS("+init=epsg:4326")

# Convert to spatial points dataframe
spdf1 <- SpatialPointsDataFrame(coords      = coords1,
                                data        = data1, 
                                proj4string = crs1) 

# Subset dataset to include only lineage and coordinates
newt_subset1<-spdf1[ , c("Lineage", "decimalLon", "decimalLat")] 
nrow(newt_subset1)  # Check number of rows in the subset

### Process each lineage separately

# Balkan lineage
balk<-subset(newt_subset1, Lineage == "Balkans") #subset of balkans only
write.csv(balk,"balkanlineage_coord_2024.csv", row.names = TRUE) #save for later analysis

# Central lineage
central<-subset(newt_subset1, Lineage == "central") #subset of central lineage only
write.csv(central,"centrallineage_coord_2024.csv", row.names = TRUE)

# Greek lineage
greece<-subset(newt_subset1, Lineage == "Greek") #subset for greece only
write.csv(greece,"greeklineage_coord_2024.csv", row.names = TRUE)

# Italian lineage 
italy<-subset(newt_subset1, Lineage == "Italy") #subset of italy lineage only
write.csv(italy,"Italianlineage_coord_2024.csv", row.names = TRUE)

# UK records
uk<-subset(newt_subset1, Lineage == "UK") #subset for uk only
write.csv(uk,"uklineage_coord_2024.csv", row.names = TRUE)

# all lineages and UK data combined
all_lineages_andUK_v3<-newt_subset1[newt_subset1$Lineage == "central" | newt_subset1$Lineage == "Greek" | newt_subset1$Lineage == "Balkans" | newt_subset1$Lineage == "Italy" | newt_subset1$Lineage == "UK", ] 
nrow(all_lineages_andUK_v3)

# Save combined dataset for further analysis
write.csv(all_lineages_andUK_v3,"All_andUK_dataset_2024.csv", row.names = TRUE) 
all_lineages_andUK<-read.csv("All_andUK_dataset_2024.csv")


################################################### 4.0 Spatially thin records #####################################################################################################

library(enmSdm) #load package for spatial thinning

minDist <- 5000 #set theshold at 5km

# Thin records for all lineages and UK combined dataset
spatiallyThinnedRecords_all_uk <- geoThinApprox(
  x=all_lineages_andUK_v3,
  minDist=minDist,
  longLat=c('decimalLon', 'decimalLat')
)

# Save thinned records
write.csv(uk,"spatiallyThinnedRecords_all_uk_2024.csv", row.names = TRUE)

############################################################## 5.0 MAP LINEAGES ######################################################################

library(tidyverse) 
library(sf) 
library(rnaturalearth) 
library(ggplot2)  

# Load world boundaries and filter for Europe
world <- ne_countries(scale = "medium", returnclass = "sf")
Europe <- world[which(world$continent == "Europe"),]

# Plot base map for Europe
g1 <- ggplot(Europe) +
  geom_sf(fill = "white") +  # Set the country shapes to be white
  coord_sf(xlim = c(-15, 35), ylim = c(35, 60), expand = FALSE) 

g1

# Add lineage data points with custom colors
my_colors <- c("turquoise4", "red4", "grey54", "black", "lightskyblue3") 

g2 <- g1 + geom_point(data = spatiallyThinnedRecords_all_uk, 
                      aes(x = decimalLon, y = decimalLat, fill = Lineage),
                      shape = 21,  # Shape 21 allows for separate fill and color
                      color = "black",  # Outline color
                      size = 3)
g2

g3 <- g2 + scale_fill_manual(values = my_colors) +
  theme_grey() +
  labs(x = "Longitude", y = "Latitude") +  # Set new axis labels
  theme(
    axis.title.x = element_text(size = 14, face = "plain", color = "black",
                                margin = margin(t = 10)),  # Customize x-axis label with margin
    axis.title.y = element_text(size = 14, face = "plain", color = "black",
                                margin = margin(r = 10)),  # Customize y-axis label with margin
    axis.text.x = element_text(size = 12, angle = 90, hjust = 1),  # Customize x-axis text
    axis.text.y = element_text(size = 12)  # Customize y-axis text
  )


g3


########################### 6.0 CROP ENVIRONMENTAL DATASETS ########################################################

library(sf)

#load shapefiles for each lineage and all combined 
Central_200km<-st_read(dsn ="Central_200kmbuff_4326.shp") 
Balk_200km<-st_read(dsn ="Balkans_200kmbuff_4326.shp") 
Greek_200km<-st_read(dsn ="Greek_200kmbuff_4326.shp") 
all_200km<-st_read(dsn ="All_lineages_italy_200kmbuff_4326.shp") 
Italy_200km<-st_read(dsn ="Italian_lineage_200kmbuffer_4326.shp") 
All_andUK_200km<-st_read(dsn ="All_lineages_and_UK_200kmbuff_4326.shp") 
UK_200km<-st_read(dsn ="UK_200kmbuff_4326.shp") 


library(raster)
# Load climate variables
WC01<-raster("wc2.1_2.5m_bio_1.tif") 
WC04<-raster("wc2.1_2.5m_bio_4.tif") 
WC05<-raster("wc2.1_2.5m_bio_5.tif") 
WC06<-raster("wc2.1_2.5m_bio_6.tif") 
WC12<-raster("wc2.1_2.5m_bio_12.tif") 
WC15<-raster("wc2.1_2.5m_bio_15.tif") 
WC16<-raster("wc2.1_2.5m_bio_16.tif") 
WC17<-raster("wc2.1_2.5m_bio_17.tif") 

# Load land-use variables and resample them to match climate data resolution
decidbroadleaf<-raster("consensus_full_class_3.tif") 
mixedtree<-raster("consensus_full_class_4.tif") 
herbs<-raster("consensus_full_class_6.tif") 

decidbroadleaf5 <- resample(decidbroadleaf, WC17)
mixedtree5 <- resample(mixedtree, WC17)
herbs5 <- resample(herbs, WC17)

# Load other environmental variables
CMI<-raster("current_2-5arcmin_climaticMoistureIndex.tif") 
TOPO<-raster("current_2-5arcmin_topoWet.tif") 

# check they are all same resolution and crs
res(CMI)
res(TOPO)
crs(CMI)
crs(TOPO)

#clip and mask so extent is the same
land<-stack(decidbroadleaf5, mixedtree5, herbs5) 
other<-stack(CMI, TOPO)
clim<-stack(WC01, WC04, WC05, WC06, WC12, WC15, WC16, WC17) 


##crop and mask land-use data
masked3 <- mask(x = land, mask = all_200km) 
croppedland <- crop(x = masked3, y = extent(all_200km))
croppedland
plot(croppedland)

##crop and mask hydro/topographic data
masked4 <- mask(x = other, mask = all_200km) 
croppedother <- crop(x = masked4, y = extent(all_200km))
croppedother

##crop and mask climate data
masked5 <- mask(x = clim, mask = all_200km) 
croppedclim <- crop(x = masked5, y = extent(all_200km))
croppedclim

# Save processed layers
writeRaster(croppedland, filename="croppedland_all200km.tif", bylayer=TRUE, overwrite=TRUE) #save as raster
writeRaster(croppedother, filename="croppedother_all200km.tif", bylayer=TRUE, overwrite=TRUE) #save as raster
writeRaster(croppedclim, filename="croppedclim_all200km.tif", bylayer=TRUE, overwrite=TRUE) #save as raster

############### 7.0 - import resampled datasets  ########################################################################
#####################################################################################################################################

###7.1 checking multi-collinearity for geographic area encompassing all lineages 
decidbroadleaf5km_a<-raster("croppedland_all200km_3.tif") 
mixedtree5km_a<-raster("croppedland_all200km_4.tif") 
herbs5km_a<-raster("croppedland_all200km_6.tif") 

CMI_a<-raster("croppedother_all200km_1.tif") 
TOPO_a<-raster("croppedother_all200km_2.tif") 

WC01_a<-raster("croppedclim_all200km_1.tif") 
WC04_a<-raster("croppedclim_all200km_2.tif") 
WC05_a<-raster("croppedclim_all200km_3.tif") 
WC06_a<-raster("croppedclim_all200km_4.tif") 
WC12_a<-raster("croppedclim_all200km_5.tif") 
WC15_a<-raster("croppedclim_all200km_6.tif") 
WC16_a<-raster("croppedclim_all200km_7.tif") 
WC17_a<-raster("croppedclim_all200km_8.tif") 


#stack environmental datasets together
env<-stack(decidbroadleaf5km_a, mixedtree5km_a, herbs5km_a, CMI_a, TOPO_a, WC01_a, WC04_a, WC05_a, WC06_a, WC12_a, WC15_a, WC16_a, WC17_a) #these variables have been selected apriori based on literature

#relabel layers so they're easier to interpret
names(env) <- c('Decidbroad', 'Mixedtree', 'Herbs', 'Moisture', 'Topo', 'WC1', 'WC4', 'WC5', 'WC6', 'WC12', 'WC15', 'WC16', 'WC17') 
plot(env)


########################################### 8.0 Test for multicollinearity ###################################################
############################################################################################################################
library(terra)
library(usdm)

# stack environmental layers
env6<-stack(env$Decidbroad, env$Mixedtree, env$Herbs, env$Moisture, env$Topo, env$WC1, env$WC4, env$WC5, env$WC6, env$WC12, env$WC15, env$WC16, env$WC17) 

#convert into spatraster format
r6 <- rast(env6) 

# Test for multicollinearity using Variance Inflation Factor (VIF)
v6<-vifstep(r6) # VIF threshold of 10
v6  # Identify layers with high VIF values: WC12, WC1, WC6, WC17

# Create a new stack with remaining layers for Spearman correlation analysis
env7<-stack(env$Decidbroad, env$Mixedtree, env$Herbs, env$Moisture, env$Topo, env$WC4, env$WC5, env$WC15, env$WC16)

#convert into spatraster
r7 <- rast(env7)

# Calculate Spearman correlation matrix
matrix7<-raster.cor.matrix(r7, method = "spearman")
raster.cor.plot(r7, method = "spearman") # Visualize correlations
matrix7 # Display correlation matrix

# Final dataset details:
# - Maximum Spearman correlation: 0.74
# - Variance Inflation Factor (VIF): 7.4
# Selected layers for analysis:
# - Deciduous broadleaf forest (Decidbroad)
# - Mixed forest (Mixedtree)
# - Herbaceous plant cover (Herbs)
# - Climatic moisture index (Moist)
# - Topographic wetness index (Topo)
# - Climate variables: WC4, WC5, WC15, WC16

###########################  9.0 buffered environmental datafiles by lineage area for later analysis #######################################

#Balkan lineage
masked3 <- mask(x = land, mask = Balk_200km) # Mask land-use data using buffered Balkan lineage 
croppedland_balk <- crop(x = masked3, y = extent(Balk_200km)) # Crop to buffer extent
croppedland_balk

##crop and mask other data
masked4 <- mask(x = other, mask = Balk_200km) # Mask hydro/topographical data to buffered Balkan lineage 
croppedother_balk <- crop(x = masked4, y = extent(Balk_200km)) # crop to buffer extent
croppedother_balk

##crop and mask clim data
masked5 <- mask(x = clim, mask = Balk_200km) #Mask climatic data using buffered Balkan lineage 
croppedclim_balk <- crop(x = masked5, y = extent(Balk_200km)) #crop to buffer extent

# save files for downstream analysis
writeRaster(croppedland_balk, filename="croppedland_Balk_200km.tif", bylayer=TRUE, overwrite=TRUE) 
writeRaster(croppedother_balk, filename="croppedother_Balk_200km.tif", bylayer=TRUE, overwrite=TRUE) 
writeRaster(croppedclim_balk, filename="croppedclim_Balk_200km.tif", bylayer=TRUE, overwrite=TRUE) 


#Central lineage

masked3 <- mask(x = land, mask = Central_200km)  #Mask landuse data using buffered Central lineage 
croppedland_central <- crop(x = masked3, y = extent(Central_200km)) #crop to buffer extent
croppedland

masked4 <- mask(x = other, mask = Central_200km) #Mask hydrological/topographic data using buffered Central lineage 
croppedother_central <- crop(x = masked4, y = extent(Central_200km)) #crop to buffer extent
croppedother_central

masked5 <- mask(x = clim, mask = Central_200km) #Mask climatic data using buffered Central lineage 
croppedclim_central <- crop(x = masked5, y = extent(Central_200km)) #crop to buffer extent
croppedclim

# save files for downstream analysis
writeRaster(croppedland_central, filename="croppedland_Central_200km.tif", bylayer=TRUE, overwrite=TRUE) 
writeRaster(croppedother_central, filename="croppedother_Central_200km.tif", bylayer=TRUE, overwrite=TRUE) 
writeRaster(croppedclim_central, filename="croppedclim_Central_200km.tif", bylayer=TRUE, overwrite=TRUE) 

# mask and crop for greek lineage
masked3 <- mask(x = land, mask = Greek_200km) #Mask landuse data using buffered Greek lineage 
croppedland_greek <- crop(x = masked3, y = extent(Greek_200km)) #crop to buffer extent
croppedland

masked4 <- mask(x = other, mask = Greek_200km) # Mask hydrological/topographic data using buffered Greek lineage
croppedother_greek <- crop(x = masked4, y = extent(Greek_200km)) #crop to buffer extent
croppedother_greek

masked5 <- mask(x = clim, mask = Greek_200km) #Mask climate data to buffered Greek lineage
croppedclim_greek <- crop(x = masked5, y = extent(Greek_200km)) #crop to buffer extent
croppedclim

#save files for downstream analysis
writeRaster(croppedland_greek, filename="croppedland_Greek_200km.tif", bylayer=TRUE, overwrite=TRUE) 
writeRaster(croppedother_greek, filename="croppedother_Greek_200km.tif", bylayer=TRUE, overwrite=TRUE) 
writeRaster(croppedclim_greek, filename="croppedclim_Greek_200km.tif", bylayer=TRUE, overwrite=TRUE) 

# mask and crop for italian lineage

masked3 <- mask(x = land, mask = Italy_200km) #Mask landuse data using buffered italian lineage
croppedland_italy <- crop(x = masked3, y = extent(Italy_200km)) #crop to buffer extent
croppedland_balk

masked4 <- mask(x = other, mask = Italy_200km) #Mask hydrological/topographic data to buffered italian lineage
croppedother_italy <- crop(x = masked4, y = extent(Italy_200km)) #crop to buffer extent

masked5 <- mask(x = clim, mask = Italy_200km) #Mask climate data to buffered italian lineage
croppedclim_italy <- crop(x = masked5, y = extent(Italy_200km)) #crop to buffer extent

# save for downstream analysis
writeRaster(croppedland_italy, filename="croppedland_Italy_200km.tif", bylayer=TRUE, overwrite=TRUE) 
writeRaster(croppedother_italy, filename="croppedother_Italy_200km.tif", bylayer=TRUE, overwrite=TRUE)
writeRaster(croppedclim_italy, filename="croppedclim_Italy_200km.tif", bylayer=TRUE, overwrite=TRUE) 


#mask and crop for all- lineages and UK combined 
masked3 <- mask(x = land, mask = All_andUK_200km) #Mask landuse data to all lineages and UK combined + buffer
croppedland <- crop(x = masked3, y = extent(All_andUK_200km)) #crop to buffer extent

masked4 <- mask(x = other, mask = All_andUK_200km) #Mask hydrological/topographic data to all lineages and UK combined + buffer
croppedother <- crop(x = masked4, y = extent(All_andUK_200km)) #crop to buffer extent
croppedother

masked5 <- mask(x = clim, mask = All_andUK_200km) #Mask climatic data to all lineges and UK combined + buffer
croppedclim <- crop(x = masked5, y = extent(All_andUK_200km)) #crop to buffer extent
croppedclim

#save for downstream analysis
writeRaster(croppedland, filename="croppedland_all_andUK_200km.tif", bylayer=TRUE, overwrite=TRUE) 
writeRaster(croppedother, filename="croppedother_all_andUK_200km.tif", bylayer=TRUE, overwrite=TRUE) 
writeRaster(croppedclim, filename="croppedclim_all_andUK_200km.tif", bylayer=TRUE, overwrite=TRUE) 

# mask and crop for UK only

masked3 <- mask(x = land, mask = UK_200km) # Mask landuse data for buffered UK
croppedland <- crop(x = masked3, y = extent(UK_200km)) # crop to buffer extent


masked4 <- mask(x = other, mask = UK_200km) # Mask hydrological/topograhic data to buffered UK
croppedother <- crop(x = masked4, y = extent(UK_200km)) #crop to buffered extent


masked5 <- mask(x = clim, mask = UK_200km) #Mask climatic data to buffered UK
croppedclim <- crop(x = masked5, y = extent(UK_200km)) #crop to buffered extent

# save for downstream analysis
writeRaster(croppedland, filename="croppedland_UK_200km.tif", bylayer=TRUE, overwrite=TRUE) 
writeRaster(croppedother, filename="croppedother_UK_200km.tif", bylayer=TRUE, overwrite=TRUE) 
writeRaster(croppedclim, filename="croppedclim_UK_200km.tif", bylayer=TRUE, overwrite=TRUE) 


########################################################################################################################################################################
########################################################################################################################################################################
########################################################################################################################################################################
###################################################### 10.0 MAXENT ANALYSIS ############################################################################################
########################################################################################################################################################################

#######################################################################################################################################################################
################################################## 10.1 GREEK LINEAGE #################################################################################################

#load packages
library(SDMtune)
library(raster)
library(dismo) 
library(enmSdm)

# Load environmental data for Greek lineage
decidbroad<-raster("croppedland_Greek_200km_3.tif") # Deciduous broadleaf forest
mixedtree<-raster("croppedland_Greek_200km_4.tif") # Mixed tree cover
herbs<-raster("croppedland_Greek_200km_6.tif") # Herbaceous cover
moist<-raster("croppedother_Greek_200km_1.tif") # climatic Moisture index
topo<-raster("croppedother_Greek_200km_2.tif") # Topographic wetness index
WC4<-("croppedclim_Greek_200km_2.tif")  #  temperature seasonality
WC5<-("croppedclim_Greek_200km_3.tif") #  maximum temp of warmest month
WC15<-("croppedclim_Greek_200km_6.tif") #  precipitation seasonality
WC16<-("croppedclim_Greek_200km_7.tif") #  precipitation of wettest quarter

# Stack environmental variables for Greek lineage
Bio_greek_stack<-stack(decidbroad, mixedtree, herbs, moist, topo, WC4, WC5, WC15, WC16) 
names(Bio_greek_stack) <- c('decidbroad', 'mixedtree', 'herbs', 'moist', 'topo', 'WC4', 'WC5', 'WC15', 'WC16') 

# Generate a list of predictors
predictors <- c('decidbroad', 'mixedtree', 'herbs', 'moist', 'topo', 'WC4', 'WC5', 'WC15', 'WC16')

# Calculate the number of non-NA pixels to determine 20% for background points
length(which(!is.na(values(subset(Bio_greek_stack, 1))))) 

# Load occurrence data for Greek lineage
greek1km<-read.csv("greeklineage_coord_2024.csv") #import data
occ_greek<-greek1km[ , c("decimalLon", "decimalLat")] #extract lat and long 

# Extract environmental data at occurrence points
envgreek<- extract(Bio_greek_stack, occ_greek)
envgreek <- as.data.frame(envgreek) #convert to dataframe
records_greek <- cbind(occ_greek, envgreek) #combine coordinates and environmental data
head(records_greek) #check structure of combined data

set.seed(1236) #set seed for reproducibility

# Generate background points randomly
bg_coords_greek <- randomPoints(Bio_greek_stack, 3163, records_greek) 

write.csv(bg_coords_greek,"bg_coords_greek_200kmbuff_2024.csv", row.names = FALSE) # Save background points

####################################################### 10.2 GREEK SPATIALLY THIN #######################################################

# Set distance for spatial thinning (5 km)
minDist <- 5000 

set.seed(12345) #set seed for reproducibility

library(enmSdm)

# Thin occurrence records 
spatiallyThinnedRecords_greek <- geoThinApprox(
  x=records_greek,
  minDist=minDist,
  longLat=c('decimalLon', 'decimalLat')
)

# save spatially thinned records
write.csv(spatiallyThinnedRecords_greek,"Greek_spatially_thinned_5000m_2024.csv", row.names = FALSE)


############################################ 10.3 GREEK SDMTUNE FORMATTING OF DATA ########################################################
library(SDMtune)

# Prepare presence (p) coordinates for SDMTune
p_coords_greek<-spatiallyThinnedRecords_greek[ , c("decimalLongitude", "decimalLatitude")] 

# Format data for SDMTune
data <- prepareSWD(species = "Greek lineage", p = p_coords_greek, a = bg_coords_greek, env = Bio_greek_stack) #format for SDMTune

# inspect formatted data
head(data@data)
head(data@coords)
head(data@species)
View(data)


############################################ 10.4 GREEK SPATIAL CROSS-VALIDATION ###############################################################

library(ENMeval)

# Define block folds for cross-validation
block_folds <- get.block(occs = data@coords[data@pa == 1, ], bg = data@coords[data@pa == 0, ])

# Train initial maxnet model with block cross-validation
model_block <- train(method = "Maxnet", data = data, fc = "lqh", reg = 2, folds = block_folds)

# Report model performance metrics
cat("Training AUC: ", auc(model_block))   
cat("Testing AUC: ", auc(model_block, test = TRUE)) 
cat("Training TSS: ", tss(model_block)) 
cat("Testing TSS: ", tss(model_block, test=TRUE)) 

#################################################### 10.5 GREEK TUNE MODEL #########################################################

occs <- data@coords[data@pa == 1, ]
bg <- data@coords[data@pa == 0, ]
block_folds <- get.block(occs = occs, bg = bg)

# Define hyperparameters for tuning
h <- list(
  reg = seq(0.1, 2.9, 0.2), 
  fc = c("l", "q", "h", "lq", "lh", "qh", "lqh")
)


# Function to train and evaluate models with varying hyperparameters
run_maxent_model <- function(data, fc, reg, folds) {
  tryCatch({
    # Train the Maxent model with block cross-validation
    model <- SDMtune::train("Maxnet", data = data, fc = fc, reg = reg, folds = block_folds)
    
    # Evaluate the model
    auc_val <- SDMtune::auc(model, test = TRUE)
    tss_val <- SDMtune::tss(model, test = TRUE)
    
    return(list(success = TRUE, auc = auc_val, tss = tss_val, model = model))
  }, error = function(e) {
    # If an error occurs, return a failure result
    return(list(success = FALSE, error = e))
  })
}

# Initialize results list
results <- list()

# Loop through the hyperparameters
for (reg in h$reg) {
  for (fc in h$fc) {
    cat("Testing feature class:", fc, "and regularization parameter:", reg, "\n")
    result <- run_maxent_model(data, fc, reg, block_folds)
    
    if (result$success) {
      cat("AUC:", result$auc, "TSS:", result$tss, "\n")
      results[[paste(fc, reg, sep = "_")]] <- list(fc = fc, reg = reg, auc = result$auc, tss = result$tss, model = result$model)
    } else {
      cat("Model failed for feature class:", fc, "and regularization parameter:", reg, "\n")
      cat("Error message:", result$error$message, "\n")
    }
  }
}

# Find the best model based on AUC
best_model_index <- which.max(sapply(results, function(x) x$auc))
best_model <- results[[best_model_index]]
best_hyperparameters <- c(best_model$fc, best_model$reg)
cat("Best hyperparameters: ", best_hyperparameters, "\n")
cat("Best AUC: ", best_model$auc, "\n")
cat("Best TSS: ", best_model$tss, "\n")

# Train the final, optimized model with all data (i.e., without cross-validation)
final_model6 <- SDMtune::train("Maxnet", data = best_model$model@data, fc = best_model$fc, reg = best_model$reg)
cat("Final Model AUC: ", SDMtune::auc(final_model6, test = data), "\n") 
cat("Final Model TSS: ", SDMtune::tss(final_model6, test = data), "\n") 

#save final model
saveRDS(final_model6, "./Greek_final_model6_200buff_maxnet_2024.rds") 


##################################### 10.6 GREEK PREDICT MODEL IN NATIVE RANGE ##########################################################

# Predict habitat suitability in the native range using the final model
map <- predict(final_model6, data = Bio_greek_stack, type = "cloglog", clamp=TRUE)
plotPred(map, lt = "Habitat\nsuitability", colorramp = c("#2c7bb6", "#abd9e9", "#ffffbf", "#fdae61", "#d7191c"))

# Define a custom color palette and breakpoints for visualizing the prediction
col5 <- colorRampPalette(c('midnightblue', 'gray96', '#e63e00'))  #create colour ramp starting from blue to red
cuts=c(1.0, 0.9, 0.8, 0.7, 0.6, 0.5, 0.4, 0.3, 0.2, 0.1, 0) #specify grading for colours

# Convert occurrence points to a spatial object for overlay
coords1 <- spatiallyThinnedRecords_greek [ , c("decimalLon", "decimalLat")]   # extract coordinates
data1   <- spatiallyThinnedRecords_greek [ , ]          # all rows and all columns in dataframe
crs1    <- CRS("+init=epsg:4326")


spdf1 <- SpatialPointsDataFrame(coords      = coords1,
                                data        = data1, 
                                proj4string = crs1) 

# Define parameters for color key and visualization
ckey <- list(labels=list(cex=2))
color_levels=30

# Plot suitability map with spatial points overlaid
rasterVis::levelplot(map, main = "Greek map", col.regions= col5 (n=color_levels), breaks=cuts, margin = FALSE, colorkey = ckey) +
  latticeExtra::layer(sp.points(spdf1, col="black", pch=21, cex=1))


################################################ 10.7 GREEK PROJECTING IN THE UK ########################################################
library(rgdal)

# Load UK-specific environmental data
decidbroaduk<-raster("croppedland_uk_3.tif")
mixedtreeuk<-raster("croppedland_uk_4.tif")
herbsuk<-raster("croppedland_uk_6.tif")
moistuk<-raster("croppedother_uk_1.tif")
topouk<-raster("croppedother_uk_2.tif")
WC4uk<-("croppedclim_uk_2.tif")
WC5uk<-("croppedclim_uk_3.tif")
WC15uk<-("croppedclim_uk_6.tif")
WC16uk<-("croppedclim_uk_7.tif")

# Stack UK environmental layers
Bio_UK_stack<-stack(decidbroaduk, mixedtreeuk, herbsuk, moistuk, topouk, WC4uk, WC5uk, WC15uk, WC16uk)

# Rename layers for consistency
names(Bio_UK_stack) <- c('decidbroad', 'mixedtree', 'herbs', 'moist', 'topo', 'WC4', 'WC5', 'WC15', 'WC16') 

library(sp)

# Predict habitat suitability in the UK
UKMap1 <- predict(final_model6, data=Bio_UK_stack, type="cloglog", clamp=TRUE) 

# Define a custom color palette and breakpoints for visualizing the prediction
col5 <- colorRampPalette(c('midnightblue', 'gray96', '#e63e00'))  #create colour ramp
cuts=c(1.0, 0.9, 0.8, 0.7, 0.6, 0.5, 0.4, 0.3, 0.2, 0.1, 0) #specify grading for colours

#load UK occurrence points to overlap
UK1km<-read.csv("uklineage_coord_2024.csv") 
uk_veri<-UK1km[ , c("decimalLon", "decimalLat")] #extract lat and long 

# set 1km distance for occurence thinning
minDist <- 1000 

set.seed(12345)

# Thin UK occurrence points to 1km for independent populations
spatiallyThinnedRecords_UK <-geoThinApprox(
  x=UK1km,
  minDist=minDist,
  longLat=c('decimalLon', 'decimalLat')
)

nrow(spatiallyThinnedRecords_UK)

# Convert thinned points to spatial format
coords1 <- spatiallyThinnedRecords_UK [ , c("decimalLon", "decimalLat")]   # extract coordinates
data1   <- spatiallyThinnedRecords_UK [ , ]          # all rows and all columns in dataframe
crs1    <- CRS("+init=epsg:4326")


spdf2 <- SpatialPointsDataFrame(coords      = coords1,
                                data        = data1, 
                                proj4string = crs1) 

#define parameters for visualisation 
ckey <- list(labels=list(cex=2))
color_levels=30
nlev <- 20 

my.at <- seq(from = 1,
             to = 0,
             length.out = nlev + 1)

ckey <- list(labels=list(cex=1)) #make gradient labels bigger
x.scale <- list(cex=1) #fontsize for axis labels
y.scale <- list(cex=1)

breakpoints<-c(1, 0.95, 0.9, 0.85, 0.8, 0.75, 0.7, 0.65, 0.6, 0.55, 0.5, 0.45, 0.4, 0.35, 0.3, 0.25, 0.2, 0.15, 0.1, 0) #specify labels for gradient

cuts <- seq(1.0, 0, length.out = 21)  
color_levels <- length(cuts) - 1

# Plot suitability map for the UK with occurrence points overlaid

rasterVis::levelplot(
  UKMap1,
  col.regions = col5(n = color_levels),  # Specify color levels
  breaks = cuts,  # Specify breaks for colors
  at=my.at,
  margin = FALSE,  # Remove margins
  colorkey = list(
    space = "right",
    labels = list(at = cuts, cex = 1),  # Specify tick marks on labels
    at = cuts  # Specify where tick marks should be placed on the color scale
  ),
  par.settings = list(
    axis.line = list(col = "transparent")  # Remove box around plot
  ),
  scales = list(draw = FALSE),  # Remove axes
  xlab = NULL,  # Remove x-axis title
  ylab = NULL   # Remove y-axis title
) + latticeExtra::layer(sp.points(spdf2, col = "white", pch = 1, cex = 1))


################################################## 10.8 GREEK MESS MAPS #################################################################

library(ENMeval)

# Generate MESS (Multivariate Environmental Similarity Surface) maps
occs.z <- raster::extract(Bio_greek_stack, occ_greek) #extract environmental data from occurrence points
occs.sim <- similarity(Bio_UK_stack, occs.z) #look at similarity between presence environments and UK
occs.mess <- occs.sim$similarity_min #Extract MESS

# Define visualization parameters for MESS maps
color_levels=30
breakpoints<-c(20, 0, -20, -40, -80, -100, -200, -300, -400, -500) #specify grading for colours and consistency across all plots

ckey <- list(labels=list(cex=1))

devtools::source_gist('306e4b7e69c87b1826db')

col5 <- colorRampPalette(c('grey40', 'grey45', 'grey50', 'grey55', 'grey60', 'grey65', 'grey70', 'grey75','grey80','steelblue4'))  

nlev <- 10 

my.at <- seq(from = -900,
             to = 54,
             length.out = nlev + 1) #limits of axes

# Plot MESS map
rasterVis::levelplot(
  occs.mess, 
  margin = FALSE, 
  colorkey = list(
    space = "right",  # Position of the color key
    width = 2,       # Width of the color key
    height = 0.8,      # Height of the color key
    padding = 100,     # Padding between the plot and color key
    labels = list(cex = 1)),  # Font size of color key labels
  breaks = breakpoints, 
  cuts=10,
  at=my.at,
  col.regions = col5,  
  par.settings = list(axis.line = list(col = "transparent")),  # Remove box
  scales = list(draw = FALSE),  # Remove axes
  xlab = NULL,  # Remove x-axis title
  ylab = NULL,  # Remove y-axis title
) + latticeExtra::layer(sp.points(spdf2, col = "black", pch = 1, cex = 1))


########################################### 10.9 GREEK most different variable map ###################################################

# Visualize the most different variable driving extrapolation
col6 <- colorRampPalette(c('#A6761D', '#CCCCCC', '#e63e00', '#7570B3', '#E7298A', '#66A61E', '#1B9E77', '#666666')) 

rasterVis::levelplot(
  occs.sim$mod, 
  scales = list(draw = FALSE),  # Remove axes
  col.regions = col6,  # Color regions for the plot
  main = "Most different variable - greek",  # Title of the plot
  par.settings = list(
    axis.line = list(col = "transparent")  # Remove box
  ),
  xlab = NULL,  # Remove x-axis title
  ylab = NULL   # Remove y-axis title
) + latticeExtra::layer(sp.points(spdf2, col = "black", pch = 1, cex = 1))


########################################## 10.10 GREEK THRESHOLD MAP ################################################################

# Compute thresholds for Maxent predictions
ths <- thresholds(final_model6, type = "cloglog")
ths

# Plot threshold-based presence-absence map
plotPA(UKMap1, th = ths[3, 2], filename = "Greek_block_threshold_200kmbuff_maxnet_max_2024", format = "GTiff", overwrite=TRUE) #Maximum training sensitivity plus specificity 

# Load threshold raster and plot
max<-raster("Greek_block_threshold_200kmbuff_maxnet_max_2024.tif")

# Determine occurrence points according to threshold
max_threshold_greek_block<- extract(max, spdf2) #extract environmental data at occurrence points
write.csv(max_threshold_greek_block,"max_threshold_Greek_block_200kmbuff_maxnet_2024.csv")

# Visualize threshold map
rasterVis::levelplot(
  max,
  main = "Max threshold - greek",
  colorkey = FALSE,  # Remove color key
  col.regions = c("darkred", "grey"),  # Color regions for the plot
  margin = FALSE,  # Remove margins
  par.settings = list(
    axis.line = list(col = "transparent"),  # Remove box around plot
    layout.widths = list(right.padding = 5)  # Adjust padding on the right
  ),
  scales = list(draw = FALSE),  # Remove axes
  xlab = NULL,  # Remove x-axis title
  ylab = NULL   # Remove y-axis title
) + latticeExtra::layer(sp.points(spdf2, col = "black", pch = 1, cex = 1))


##################################################################################################################################################################
################################################## 11.0 ITALIAN LINEAGE #########################################################################################

library(SDMtune)
library(raster)
library(dismo) 
library(enmSdm)

# Load environmental variables for the Italian lineage (land cover, hydrology/topography, and climate data)
decidbroad<-raster("croppedland_Italy_200km_3.tif")  # Deciduous broadleaf forest
mixedtree<-raster("croppedland_Italy_200km_4.tif") # Mixed tree forest
herbs<-raster("croppedland_Italy_200km_6.tif") # Herbaceous plant cover
moist<-raster("croppedother_Italy_200km_1.tif") # Climatic moisture index
topo<-raster("croppedother_Italy_200km_2.tif") #Topographic wetness index
WC4<-("croppedclim_Italy_200km_2.tif") #temperature seasonality
WC5<-("croppedclim_Italy_200km_3.tif") #maximum temperature warmest month
WC15<-("croppedclim_Italy_200km_6.tif") #precipitation seasonality
WC16<-("croppedclim_Italy_200km_7.tif") #precipitation wettest quarter

# Combine all environmental variables into a stack
Bio_italy_stack<-stack(decidbroad, mixedtree, herbs, moist, topo, WC4, WC5, WC15, WC16) 
names(Bio_italy_stack) <- c('decidbroad', 'mixedtree', 'herbs', 'moist', 'topo', 'WC4', 'WC5', 'WC15', 'WC16') 

# Define predictor variables
predictors <- c('decidbroad', 'mixedtree', 'herbs', 'moist', 'topo', 'WC4', 'WC5', 'WC15', 'WC16') 

# Load occurrence data for the Italian lineage
italy1km<-read.csv("Italianlineage_coord_2024.csv") #import data
occ_italy<-italy1km[ , c("decimalLon", "decimalLat")] #define lat and long only

# Extract environmental data at occurrence points
envitaly<- extract(Bio_italy_stack, occ_italy) 
envitaly <- as.data.frame(envitaly) #convert to dataframe
records_italy <- cbind(occ_italy, envitaly) #combine coordinates and environmental data
head(records_italy) #check the combined data


# Calculate the number of pixels in the first layer of the stack (to select 20% for background points)
length(which(!is.na(values(subset(Bio_italy_stack, 1))))) 

# Set seed for reproducibility and generate random background points
set.seed(1236) 
bg_coords_italy <- randomPoints(Bio_italy_stack, 7615, records_italy) # 20% of total pixels as background points 


####################################################### 11.1 ITALY SPATIALLY THIN #######################################################

minDist <- 5000 # set distance for spatial thinning (meters)

set.seed(12345) #set seed for reproducibility

library(enmSdm)

# Thin occurrence records 
spatiallyThinnedRecords_italy <- geoThinApprox(
  x=records_italy,
  minDist=minDist,
  longLat=c('decimalLon', 'decimalLat')
)

nrow(spatiallyThinnedRecords_italy)

############################################ 11.2 ITALY SDMTUNE FORMATTING OF DATA ########################################################

library(SDMtune) # Load SDMtune package

# Prepare SDM data with presence (p), background (a), and environmental layers (env)
p_coords_italy<-spatiallyThinnedRecords_italy[ , c("decimalLon", "decimalLat")] #format unrarified lat and long sdmTune 
data <- prepareSWD(species = "Italian lineage", p = p_coords_italy, a = bg_coords_italy, env = Bio_italy_stack) #format for SDMTune

# Check data structure
head(data@data)
head(data@coords)
head(data@species)
View(data)


############################################ 11.3 ITALY SPATIAL CROSS-VALIDATION ###############################################################
library(ENMeval)  # Load ENMeval for model evaluation

# Partition data into blocks for cross-validation
block_folds <- get.block(occs = data@coords[data@pa == 1, ], bg = data@coords[data@pa == 0, ])
model_block <- train(method = "Maxnet", data = data, fc = "lqh", reg = 2, folds = block_folds) 

# Evaluate model performance using AUC and TSS
cat("Training AUC: ", auc(model_block))   
cat("Testing AUC: ", auc(model_block, test = TRUE)) 
cat("Training TSS: ", tss(model_block)) 
cat("Testing TSS: ", tss(model_block, test=TRUE)) 


#################################################### 11.4 ITALY TUNE MODEL #########################################################


# Define the block partitioning method for cross-validation
occs <- data@coords[data@pa == 1, ]
bg <- data@coords[data@pa == 0, ]
block_folds <- get.block(occs = occs, bg = bg)

# Define hyperparameters
h <- list(
  reg = seq(0.1, 2.9, 0.2), 
  fc = c("l", "q", "h", "lq", "lh", "qh", "lqh")
)


# Function to train and evaluate the model for each hyperparameter combination
run_maxent_model <- function(data, fc, reg, folds) {
  tryCatch({
    # Train the Maxent model with block cross-validation
    model <- SDMtune::train("Maxnet", data = data, fc = fc, reg = reg, folds = block_folds)
    
    # Evaluate the model
    auc_val <- SDMtune::auc(model, test = TRUE)
    tss_val <- SDMtune::tss(model, test = TRUE)
    
    return(list(success = TRUE, auc = auc_val, tss = tss_val, model = model))
  }, error = function(e) {
    # If an error occurs, return a failure result
    return(list(success = FALSE, error = e))
  })
}

# Initialize results list
results <- list()

# Loop through the hyperparameters
for (reg in h$reg) {
  for (fc in h$fc) {
    cat("Testing feature class:", fc, "and regularization parameter:", reg, "\n")
    result <- run_maxent_model(data, fc, reg, block_folds)
    
    if (result$success) {
      cat("AUC:", result$auc, "TSS:", result$tss, "\n")
      results[[paste(fc, reg, sep = "_")]] <- list(fc = fc, reg = reg, auc = result$auc, tss = result$tss, model = result$model)
    } else {
      cat("Model failed for feature class:", fc, "and regularization parameter:", reg, "\n")
      cat("Error message:", result$error$message, "\n")
    }
  }
}


# Find the best model based on AUC
best_model_index <- which.max(sapply(results, function(x) x$auc))
best_model <- results[[best_model_index]]
best_hyperparameters <- c(best_model$fc, best_model$reg)
cat("Best hyperparameters: ", best_hyperparameters, "\n")
cat("Best AUC: ", best_model$auc, "\n")
cat("Best TSS: ", best_model$tss, "\n")

# Train the final, optimized model with all data (i.e., without cross-validation)
final_model6 <- SDMtune::train("Maxnet", data = best_model$model@data, fc = best_model$fc, reg = best_model$reg)
cat("Final Model AUC: ", SDMtune::auc(final_model6, test = data), "\n") 
cat("Final Model TSS: ", SDMtune::tss(final_model6, test = data), "\n") 


##################################### 11.5 ITALY PREDICT MODEL IN NATIVE RANGE ##########################################################

# Predict suitability across the native range
map <- predict(final_model6, data = Bio_italy_stack, type = "cloglog", clamp=TRUE)

# Plot predicted habitat suitability
plotPred(map, lt = "Habitat\nsuitability", colorramp = c("#2c7bb6", "#abd9e9", "#ffffbf", "#fdae61", "#d7191c"))

# Define color palette for plotting
col5 <- colorRampPalette(c('midnightblue', 'gray96', '#e63e00'))  #create colour ramp
cuts=c(1.0, 0.9, 0.8, 0.7, 0.6, 0.5, 0.4, 0.3, 0.2, 0.1, 0) #specify grading for colours

# Extract spatial coordinates from thinned records
coords1 <- spatiallyThinnedRecords_italy [ , c("decimalLon", "decimalLat")]   # extract coordinates
data1   <- spatiallyThinnedRecords_italy [ , ]          # all rows and all columns in dataframe
crs1    <- CRS("+init=epsg:4326")

# Create a spatial points data frame for plotting
spdf1 <- SpatialPointsDataFrame(coords      = coords1,
                                data        = data1, 
                                proj4string = crs1) 

# Define properties for visualization
ckey <- list(labels=list(cex=2))
color_levels=30

# Plot the predicted map for Italy
rasterVis::levelplot(map, main = "Italy map", col.regions= col5 (n=color_levels), breaks=cuts, margin = FALSE, colorkey = ckey) +
  latticeExtra::layer(sp.points(spdf1, col="black", pch=21, cex=1))


################################################ 11.6 ITALIAN PROJECTING IN THE UK ########################################################
library(rgdal)

# Load environmental raster data cropped to the UK
decidbroaduk<-raster("croppedland_uk_3.tif")
mixedtreeuk<-raster("croppedland_uk_4.tif")
herbsuk<-raster("croppedland_uk_6.tif")
moistuk<-raster("croppedother_uk_1.tif")
topouk<-raster("croppedother_uk_2.tif")
WC4uk<-("croppedclim_uk_2.tif")
WC5uk<-("croppedclim_uk_3.tif")
WC15uk<-("croppedclim_uk_6.tif")
WC16uk<-("croppedclim_uk_7.tif")

# Create a stack of environmental variables for the UK
Bio_UK_stack<-stack(decidbroaduk, mixedtreeuk, herbsuk, moistuk, topouk, WC4uk, WC5uk, WC15uk, WC16uk) 

# Rename layers for consistency
names(Bio_UK_stack) <- c('decidbroad', 'mixedtree', 'herbs', 'moist', 'topo', 'WC4', 'WC5', 'WC15', 'WC16') 

library(sp)

# Predict habitat suitability for the Italian lineage in the UK using the maxnet model
UKMap1 <- predict(final_model6, data=Bio_UK_stack, type="cloglog", clamp=TRUE) 

# Define color ramp and breaks for visualization
col5 <- colorRampPalette(c('midnightblue', 'gray96', '#e63e00'))  #create colour ramp
cuts=c(1.0, 0.9, 0.8, 0.7, 0.6, 0.5, 0.4, 0.3, 0.2, 0.1, 0) #specify grading for colours

# Load UK distribution data for alpine newt populations
UK1km<-read.csv("uklineage_coord_2024.csv") #import distribution data for alpine newts in the UK
uk_veri<-UK1km[ , c("decimalLon", "decimalLat")] #lat and long only

# Define minimum distance for thinning (1 km - for independence of populations) and set seed for reproducibility
minDist <- 1000

set.seed(12345)

# Spatially thin records to ensure independence of data points
spatiallyThinnedRecords_UK <-geoThinApprox(
  x=UK1km,
  minDist=minDist,
  longLat=c('decimalLon', 'decimalLat')
)

nrow(spatiallyThinnedRecords_UK)

# Extract spatially thinned coordinates
coords1 <- spatiallyThinnedRecords_UK [ , c("decimalLon", "decimalLat")]   # extract coordinates
data1   <- spatiallyThinnedRecords_UK [ , ]          # all rows and all columns in dataframe
crs1    <- CRS("+init=epsg:4326")

# Create a SpatialPointsDataFrame for thinned records
spdf2 <- SpatialPointsDataFrame(coords      = coords1,
                                data        = data1, 
                                proj4string = crs1) 

# Define visualization parameters
ckey <- list(labels=list(cex=2))
color_levels=30
nlev <- 20 

my.at <- seq(from = 1,
             to = 0,
             length.out = nlev + 1)

ckey <- list(labels=list(cex=1)) #make gradient labels bigger
x.scale <- list(cex=1) #fontsize for axis labels
y.scale <- list(cex=1)

breakpoints<-c(1, 0.95, 0.9, 0.85, 0.8, 0.75, 0.7, 0.65, 0.6, 0.55, 0.5, 0.45, 0.4, 0.35, 0.3, 0.25, 0.2, 0.15, 0.1, 0) #specify labels for gradient

cuts <- seq(1.0, 0, length.out = 21)  # Define breaks
color_levels <- length(cuts) - 1

# Plot suitability for the UK
rasterVis::levelplot(UKMap1, margin = FALSE, colorkey=ckey, breaks=breakpoints, cuts=16, at = my.at, col.regions=col5,  scales=list(x=x.scale, y=y.scale)) +
  latticeExtra::layer(sp.points(spdf2, col="black", pch=1, cex=1))

#alternative visualization
rasterVis::levelplot(
  UKMap1,
  col.regions = col5(n = color_levels),  # Specify color levels
  breaks = cuts,  # Specify breaks for colors
  at=my.at,
  margin = FALSE,  # Remove margins
  colorkey = list(
    space = "right",
    labels = list(at = cuts, cex = 1),  # Specify tick marks on labels
    at = cuts  # Specify where tick marks should be placed on the color scale
  ),
  par.settings = list(
    axis.line = list(col = "transparent")  # Remove box around plot
  ),
  scales = list(draw = FALSE),  # Remove axes
  xlab = NULL,  # Remove x-axis title
  ylab = NULL   # Remove y-axis title
) + latticeExtra::layer(sp.points(spdf2, col = "white", pch = 1, cex = 1))


################################################## 11.7 ITALIAN MESS MAPS #################################################################

# Set visualization parameters for MESS maps
color_levels=30
breakpoints<-c(20, 0, -20, -40, -80, -100, -200, -300, -400, -500) #specify grading for colours

library(ENMeval)

# Extract environmental data from occurrence points in Italy
occs.z <- raster::extract(Bio_italy_stack, occ_italy)

# Evaluate similarity between presence environments in Italy and UK
occs.sim <- similarity(Bio_UK_stack, occs.z) 
occs.mess <- occs.sim$similarity_min 

# Define visualization parameters
ckey <- list(labels=list(cex=1))
col5 <- colorRampPalette(c('grey40', 'grey45', 'grey50', 'grey55', 'grey60', 'grey65', 'grey70', 'grey75','grey80','steelblue4'))  #create colour ramp 
nlev <- 10 #this specifies cuts for colouring

my.at <- seq(from = -900, to = 54, length.out = nlev + 1) #limits of axes

rasterVis::levelplot(
  occs.mess, 
  margin = FALSE, 
  colorkey = list(
    space = "right",  # Position of the color key
    width = 2,       # Width of the color key
    height = 0.8,      # Height of the color key
    padding = 100,     # Padding between the plot and color key
    labels = list(cex = 1)),  # Font size of color key labels
  breaks = breakpoints, 
  cuts=10,
  at=my.at,
  col.regions = col5,  
  par.settings = list(axis.line = list(col = "transparent")),  # Remove box
  scales = list(draw = FALSE),  # Remove axes
  xlab = NULL,  # Remove x-axis title
  ylab = NULL,  # Remove y-axis title
) + latticeExtra::layer(sp.points(spdf2, col = "black", pch = 1, cex = 1))


########################################### 11.8 ITALY most different variable map ###################################################

# Define color ramp for identifying the most different variable
col6 <- colorRampPalette(c('#A6761D', '#CCCCCC', '#e63e00', '#7570B3', '#E7298A', '#66A61E', '#1B9E77', '#666666')) 

# Visualize MESS map for Italian lineage
rasterVis::levelplot(
  occs.sim$mod, 
  scales = list(draw = FALSE),  # Remove axes
  col.regions = col6,  # Color regions for the plot
  main = "Most different variable - Italian lineage",  # Title of the plot
  par.settings = list(
    axis.line = list(col = "transparent")  # Remove box
  ),
  xlab = NULL,  # Remove x-axis title
  ylab = NULL   # Remove y-axis title
) + latticeExtra::layer(sp.points(spdf2, col = "black", pch = 1, cex = 1))


########################################## 11.9 ITALY THRESHOLD MAP ################################################################

# Compute thresholds for maxnet predictions
ths <- thresholds(final_model6, type = "cloglog")
ths

# Plot threshold-based presence-absence map
plotPA(UKMap1, th = ths[3, 2], filename = "Italy_block_threshold_200kmbuff_maxnet_max_2024", format = "GTiff", overwrite=TRUE) #Maximum training sensitivity plus specificity 

# Load threshold raster and plot
max<-raster("Italy_block_threshold_200kmbuff_maxnet_max_2024.tif")

# Extract occurrence points according to threshold
max_threshold_species_block<- extract(max, spdf2) 
write.csv(max_threshold_species_block,"max_threshold_Italy_2024.csv")

# Visualize threshold map
rasterVis::levelplot(
  max,
  main = "Max threshold - Italy",
  colorkey = FALSE,  # Remove color key
  col.regions = c("darkred", "grey"),  # Color regions for the plot
  margin = FALSE,  # Remove margins
  par.settings = list(
    axis.line = list(col = "transparent"),  # Remove box around plot
    layout.widths = list(right.padding = 5)  # Adjust padding on the right
  ),
  scales = list(draw = FALSE),  # Remove axes
  xlab = NULL,  # Remove x-axis title
  ylab = NULL   # Remove y-axis title
) + latticeExtra::layer(sp.points(spdf2, col = "black", pch = 1, cex = 1))

####################################################################################################################################################
########################################### 12.0 SPECIES LEVEL SDM ANALYSIS #########################################################################
####################################################################################################################################################

library(SDMtune)
library(raster)
library(dismo) 
library(enmSdm)

#load environmental data for species-level analysis
decidbroad<-raster("croppedland_all200km_3.tif") # Deciduous broadleaf forest
mixedtree<-raster("croppedland_all200km_4.tif") # Mixed tree forest
herbs<-raster("croppedland_all200km_6.tif") # Herbaceous vegetation
moist<-raster("croppedother_all200km_1.tif") # Climatic moisture index
topo<-raster("croppedother_all200km_2.tif") # Topographic wetness index
WC4<-("croppedclim_all200km_2.tif") #temperature seasonality
WC5<-("croppedclim_all200km_3.tif") #maximum temperature warmest month
WC15<-("croppedclim_all200km_6.tif") #precipitation seasonality
WC16<-("croppedclim_all200km_7.tif") #precipitation wettest quarter

# Combine all environmental variables into a stack
Bio_all_stack<-stack(decidbroad, mixedtree, herbs, moist, topo, WC4, WC5, WC15, WC16)
names(Bio_all_stack) <- c('decidbroad', 'mixedtree', 'herbs', 'moist', 'topo', 'WC4', 'WC5', 'WC15', 'WC16')

# Define predictor variables
predictors<- c('decidbroad', 'mixedtree', 'herbs', 'moist', 'topo', 'WC4', 'WC5', 'WC15', 'WC16')
plot(Bio_all_stack)

# Load occurrence data for all lineages combined
all1km<- read.csv("all_lineages_2024.csv", header=T) 
occ_all<-all1km[ , c("decimalLon", "decimalLat")] 
nrow(occ_all)

# Extract environmental data at occurrence points
envall<- extract(Bio_all_stack, occ_all) 
envall <- as.data.frame(envall) #convert to dataframe
records_all <- cbind(occ_all, envall) #combine coordinates and environmental data
head(records_all) #check data structure


# Calculate the number of pixels in the first layer of the stack (used for background point selection)
length(which(!is.na(values(subset(Bio_all_stack, 1))))) #count pixels to calculate 20% for background points

# Set seed for reproducibility and generate random background points
set.seed(1236)
bg_coords_all <- randomPoints(Bio_all_stack, 60786, records_all)

#save dataset
write.csv(bg_coords_all,"all_lineage_background_200kmbuff_2024.csv", row.names = TRUE) 

############################################### 12.1 SPECIES-LEVEL SPATIALLY THIN ################################################
library(enmSdm)

minDist <- 5000 #specify distance for thinning in meters

set.seed(12345) #set seed for reproducibility

# thin occurrence records
spatiallyThinnedRecords_all <- geoThinApprox(
  x=records_all,
  minDist=minDist,
  longLat=c('decimalLon', 'decimalLat')
)

nrow(spatiallyThinnedRecords_all) #check number of records after thinning

# save thinned dataset
write.csv(spatiallyThinnedRecords_all,"All_spatially_thinned_5000m_2024.csv", row.names = FALSE)

########################################## 12.2 SPECIES-LEVEL SDMTUNE FORMATTING OF DATA ###########################################

# Prepare SDM data with presence (p), background (a), and environmental layers (env)
p_coords_all<-spatiallyThinnedRecords_all[ , c("decimalLongitude", "decimalLatitude")] 
bg_coords_all<-bg_coords_all[ , c("x", "y")]  
data <- prepareSWD(species = "Species-level", p = p_coords_all, a = bg_coords_all, env = Bio_all_stack) 

#check structure of data
head(data@data)
head(data@coords)
head(data@species)
View(data)

################################################ 12.3 SPECIES-LEVEL TUNING AND K-FOLD ##################################################

library(ENMeval)

# Partition data into blocks for cross-validation
block_folds <- get.block(occs = data@coords[data@pa == 1, ], bg = data@coords[data@pa == 0, ])
model_block <- train(method = "Maxnet", data = data, fc = "lqph", reg = 1, folds = block_folds)

# Evaluate model performance using AUC and TSS
cat("Training AUC: ", auc(model_block)) 
cat("Testing AUC: ", auc(model_block, test = TRUE))  
cat("Training TSS: ", tss(model_block)) 
cat("Testing TSS: ", tss(model_block, test=TRUE)) 


############################################## 12.4 SPECIES-LEVEL TUNE MODEL #############################################################


# Define the block partitioning method
occs <- data@coords[data@pa == 1, ]
bg <- data@coords[data@pa == 0, ]
block_folds <- get.block(occs = occs, bg = bg)

# Define hyperparameters
h <- list(
  reg = seq(0.1, 2.9, 0.2), 
  fc = c("l", "q", "h", "p", "lq", "lh", "lp", "qh", "qp", "hp", "ph", "lqp", "lqh", "lph", "qph", "lqph")
)

# Function to train and evaluate the model
run_maxent_model <- function(data, fc, reg, folds) {
  tryCatch({
    # Train the Maxent model with block cross-validation
    model <- SDMtune::train("Maxnet", data = data, fc = fc, reg = reg, folds = block_folds)
    
    # Evaluate the model
    auc_val <- SDMtune::auc(model, test = TRUE)
    tss_val <- SDMtune::tss(model, test = TRUE)
    
    return(list(success = TRUE, auc = auc_val, tss = tss_val, model = model))
  }, error = function(e) {
    # If an error occurs, return a failure result
    return(list(success = FALSE, error = e))
  })
}

# Initialize results list
results <- list()

# Loop through the hyperparameters
for (reg in h$reg) {
  for (fc in h$fc) {
    cat("Testing feature class:", fc, "and regularization parameter:", reg, "\n")
    result <- run_maxent_model(data, fc, reg, block_folds)
    
    if (result$success) {
      cat("AUC:", result$auc, "TSS:", result$tss, "\n")
      results[[paste(fc, reg, sep = "_")]] <- list(fc = fc, reg = reg, auc = result$auc, tss = result$tss, model = result$model)
    } else {
      cat("Model failed for feature class:", fc, "and regularization parameter:", reg, "\n")
      cat("Error message:", result$error$message, "\n")
    }
  }
}


# Find the best model based on AUC
best_model_index <- which.max(sapply(results, function(x) x$auc))
best_model <- results[[best_model_index]]
best_hyperparameters <- c(best_model$fc, best_model$reg)
cat("Best hyperparameters: ", best_hyperparameters, "\n")
cat("Best AUC: ", best_model$auc, "\n")
cat("Best TSS: ", best_model$tss, "\n")

# Train the final, optimized model with all data (i.e., without cross-validation)
final_model6 <- SDMtune::train("Maxnet", data = best_model$model@data, fc = best_model$fc, reg = best_model$reg)
cat("Final Model AUC: ", SDMtune::auc(final_model6, test = data), "\n")
cat("Final Model TSS: ", SDMtune::tss(final_model6, test = data), "\n") 
final_model6

saveRDS(final_model6, "./Species_final_model6_200buff_2024.rds") #save final model


################################### 12.5 SPECIES-LEVEL PREDICT MODEL INTO NATIVE RANGE #################################################

# Predict suitability across the native range
map <- predict(final_model6, data = Bio_all_stack, type = "cloglog", clamp=TRUE) #predict with clamping

# Plot of predicted suitability
plotPred(map, lt = "Habitat\nsuitability", colorramp = c("#2c7bb6", "#abd9e9", "#ffffbf", "#fdae61", "#d7191c"))


################################### 12.6 SPECIES-LEVEL PROJECTING INTO THE UK ########################################################
library(rgdal)

# Load environmental raster data cropped to the UK
decidbroaduk<-raster("croppedland_uk_3.tif")
mixedtreeuk<-raster("croppedland_uk_4.tif")
herbsuk<-raster("croppedland_uk_6.tif")
moistuk<-raster("croppedother_uk_1.tif")
topouk<-raster("croppedother_uk_2.tif")
WC4uk<-("croppedclim_uk_2.tif")
WC5uk<-("croppedclim_uk_3.tif")
WC15uk<-("croppedclim_uk_6.tif")
WC16uk<-("croppedclim_uk_7.tif")

# Create a stack of environmental variables for the UK
Bio_UK_stack<-stack(decidbroaduk, mixedtreeuk, herbsuk, moistuk, topouk, WC4uk, WC5uk, WC15uk, WC16uk)

# Rename layers for easier consistency
names(Bio_UK_stack) <- c('decidbroad', 'mixedtree', 'herbs', 'moist', 'topo', 'WC4', 'WC5', 'WC15', 'WC16') 

library(sp)

# Predict habitat suitability for the species-level in the UK using maxnet model 
UKMap3 <- predict(final_model6, data=Bio_UK_stack, type="cloglog", clamp=TRUE) #predict with clamping

writeRaster(UKMap3,"Species_level_final_buff200_output_2024", overwrite=TRUE)

#upload UK records to overlay
UK1km<-read.csv("uklineage_coord_2024.csv") #import distribution data for alpine newt populations in the UK
uk_veri<-UK1km[ , c("decimalLon", "decimalLat")] #lat and long only

# Define minimum distance for thinning (1 km) and set seed for reproducibility
minDist <- 1000 #rarefy to 1km for independence of records/populations
set.seed(12345) #set seed for reproducibility

# Spatially thin records to ensure independence of data points
spatiallyThinnedRecords_UK <- geoThinApprox(
  x=uk_veri,
  minDist=minDist,
  longLat=c('decimalLon', 'decimalLat')
)

nrow(spatiallyThinnedRecords_UK) 

# Extract spatially thinned coordinates
coords2 <- spatiallyThinnedRecords_UK [ , c("decimalLon", "decimalLat")]   # extract coordinates
data2   <- spatiallyThinnedRecords_UK [ , ]          # all rows and all columns in dataframe
crs2    <- CRS("+init=epsg:4326")

#create spatial points data frame
spdf2 <- SpatialPointsDataFrame(coords      = coords2,
                                data        = data2, 
                                proj4string = crs2)


# Define color ramp and breaks for visualization
col5 <- colorRampPalette(c('midnightblue', 'gray96', '#e63e00'))  #create colour ramp starting from blue to red
cuts=c(1.0, 0.9, 0.8, 0.7, 0.6, 0.5, 0.4, 0.3, 0.2, 0.1, 0) #specify grading for colours

ckey <- list(labels=list(cex=2))
color_levels=30


# Plot suitability for the UK
rasterVis::levelplot(UKMap3,col.regions= col5 (n=color_levels), breaks=cuts, margin = FALSE, colorkey = ckey) + 
  latticeExtra::layer(sp.points(spdf2, col="black", pch=1, cex=1))


cuts <- seq(1.0, 0, length.out = 21)  
color_levels <- length(cuts) - 1

# Alternative visualization of suitability for the UK
rasterVis::levelplot(
  UKMap3,
  col.regions = col5(n = color_levels),  # Specify color levels
  breaks = cuts,  # Specify breaks for colors
  margin = FALSE,  # Remove margins
  colorkey = list(
    space = "right",
    labels = list(at = cuts, cex = 1),  # Specify tick marks on labels
    at = cuts  # Specify where tick marks should be placed on the color scale
  ),
  par.settings = list(
    axis.line = list(col = "transparent")  # Remove box around plot
  ),
  scales = list(draw = FALSE),  # Remove axes
  xlab = NULL,  # Remove x-axis title
  ylab = NULL   # Remove y-axis title
) + latticeExtra::layer(sp.points(spdf2, col = "black", pch = 1, cex = 1))


############################################## 12.7 SPECIES-LEVEL THRESHOLD MAP ##########################################################

# Compute thresholds for maxnet predictions
ths <- thresholds(final_model6, type = "cloglog")
ths

# Plot threshold-based presence-absence map
plotPA(UKMap3, th = ths[3, 2], filename = "species_block_threshold_max_buff200_maxnet_2024", format = "GTiff", overwrite=TRUE) #Maximum training sensitivity plus specificity 

# Load threshold raster and plot
max<-raster("species_block_threshold_max_buff200_maxnet_2024.tif") 
plot(max)

# Extract occurrence data according to threshold
max_threshold_species_block<- extract(max, spdf2) 
write.csv(max_threshold_species_block,"max_threshold_species_block_buff200_maxnet_2024.csv")

# Visualize threshold map

rasterVis::levelplot(
  max,
  main = "Max threshold - species",
  colorkey = FALSE,  # Remove color key
  col.regions = c("darkred", "grey"),  # Color regions for the plot
  margin = FALSE,  # Remove margins
  par.settings = list(
    axis.line = list(col = "transparent"),  # Remove box around plot
    layout.widths = list(right.padding = 5)  # Adjust padding on the right
  ),
  scales = list(draw = FALSE),  # Remove axes
  xlab = NULL,  # Remove x-axis title
  ylab = NULL   # Remove y-axis title
) + latticeExtra::layer(sp.points(spdf2, col = "black", pch = 1, cex = 1))


############################################# 12.8 SPECIES-LEVEL MESS MAP ##############################################################

library(ENMeval)

# Generate MESS (Multivariate Environmental Similarity Surface) maps
occs.z <- raster::extract(Bio_all_stack, occ_all) #extract environmental data from occurrence points
occs.sim <- similarity(Bio_UK_stack, occs.z) #look at similarity between presence environments and uk
occs.mess <- occs.sim$similarity_min 

# Define visualization parameters for MESS maps
color_levels=30
ckey <- list(labels=list(cex=2))
breakpoints<-c(20, 0, -20, -40, -80, -100, -200, -300, -400, -500) #specify grading for colours
col5 <- colorRampPalette(c('grey40', 'grey45', 'grey50', 'grey55', 'grey60', 'grey65', 'grey70', 'grey75','grey80','steelblue4'))  
nlev <- 10 

my.at <- seq(from = -900, to = 54, length.out = nlev + 1) #make scale consistent across lineages/maps

ckey <- list(labels=list(cex=1)) #make gradient labels bigger

# Plot MESS map

rasterVis::levelplot(
  occs.mess, 
  margin = FALSE, 
  colorkey = list(
    space = "right",  # Position of the color key
    width = 2,       # Width of the color key
    height = 0.8,      # Height of the color key
    padding = 100,     # Padding between the plot and color key
    labels = list(cex = 1)),  # Font size of color key labels
  breaks = breakpoints, 
  cuts=10,
  at=my.at,
  col.regions = col5,  
  par.settings = list(axis.line = list(col = "transparent")),  # Remove box
  scales = list(draw = FALSE),  # Remove axes
  xlab = NULL,  # Remove x-axis title
  ylab = NULL,  # Remove y-axis title
) + latticeExtra::layer(sp.points(spdf2, col = "black", pch = 1, cex = 1))


############################################## 12. 9 SPECIES-LEVEL ENVIRONMENT SIMILARITY MAP ############################################

library(RColorBrewer)
display.brewer.pal(n = 8, name = 'Dark2')
brewer.pal(n = 8, name = "Dark2")

# Visualize the most different variable driving extrapolation
col6 <- colorRampPalette(c('#A6761D', '#CCCCCC', '#e63e00', '#7570B3', '#E7298A', '#66A61E', '#1B9E77', '#666666'))  

rasterVis::levelplot(
  occs.sim$mod, 
  scales = list(draw = FALSE),  # Remove axes
  col.regions = col6,  # Color regions for the plot
  main = "Most different variable - species",  # Title of the plot
  par.settings = list(
    axis.line = list(col = "transparent")  # Remove box
  ),
  xlab = NULL,  # Remove x-axis title
  ylab = NULL   # Remove y-axis title
) + latticeExtra::layer(sp.points(spdf2, col = "black", pch = 1, cex = 1))


############################################# 13.0 BALKAN LINEAGE #################################################

library(SDMtune)
library(raster)
library(dismo) 
library(enmSdm)

# Load environmental variables for the Balkan lineage 
decidbroad<-raster("croppedland_Balk_200km_updated_3.tif") # Deciduous broadleaf forest
mixedtree<-raster("croppedland_Balk_200km_updated_4.tif") # Mixed tree forest
herbs<-raster("croppedland_Balk_200km_updated_6.tif")  # Herbaceous plant cover
moist<-raster("croppedother_Balk_200km_updated_1.tif")  # Climatic moisture index
topo<-raster("croppedother_Balk_200km_updated_2.tif") # Topographic wetness index
WC4<-("croppedclim_Balk_200km_updated_2.tif") # temperature seasonality
WC5<-("croppedclim_Balk_200km_updated_3.tif") # maximum temperature of warmest month
WC15<-("croppedclim_Balk_200km_updated_6.tif") # precipitation seasonality
WC16<-("croppedclim_Balk_200km_updated_7.tif") # precipitation of wettest quarter

# Combine all environmental variables into a stack
Bio_balk_stack<-stack(decidbroad, mixedtree, herbs, moist, topo, WC4, WC5, WC15, WC16) #create stack of environmental variables
names(Bio_balk_stack) <- c('decidbroad', 'mixedtree', 'herbs', 'moist', 'topo', 'WC4', 'WC5', 'WC15', 'WC16') 

# Define predictor variables
predictors<-c('decidbroad', 'mixedtree', 'herbs', 'moist', 'topo', 'WC4', 'WC5', 'WC15', 'WC16') 


# Load occurrence data for the Balkan lineage
balk1km<-read.csv("balkanlineage_coord_2024_updated.csv") #import Balkan occurrence data
occ_balk<-balk1km[ , c("decimalLon", "decimalLat")] #specify lat and long columns only

# Extract environmental data at occurrence points
envbalk<- extract(Bio_balk_stack, occ_balk) #extract environmental data at occurrence points
envbalk <- as.data.frame(envbalk) #convert to dataframe
records_balk <- cbind(occ_balk, envbalk) #combine coordinates and environmental data
head(records_balk) #check the combined data

# Calculate the number of pixels in the first layer of the stack (used for background point selection)
length(which(!is.na(values(subset(Bio_balk_stack, 1))))) #count number of pixels to select 20% for background points. 

# Set seed for reproducibility and generate random background points
set.seed(1236) 
bg_coords_bal <- randomPoints(Bio_balk_stack, 12339, records_balk) #generate random background points - 20% of total pixels available 

write.csv(bg_coords_bal,"Balkan_randompoints_200kmbuffered_2024.csv", row.names = FALSE)


################################### 13.1 BALKAN SPATIALLY THIN OCCURENCE POINTS ######################

minDist <- 5000 # Minimum distance for spatial thinning (meters)

set.seed(12345) #set seed for reproducibility

# Thin occurrence records
spatiallyThinnedRecords_bal <- geoThinApprox(
  x=records_balk,
  minDist=minDist,
  longLat=c('decimalLon', 'decimalLat')
)

nrow(spatiallyThinnedRecords_bal)

# save records!
write.csv(spatiallyThinnedRecords_bal,"Balkan_spatially_thinned_5000m_2024.csv", row.names = FALSE)

####################################### 13.2 BALKAN SDMTUNE FORMATTING OF DATA ########################################################

# Prepare SDM data with presence (p), background (a), and environmental layers (env)
p_coords_bal<-spatiallyThinnedRecords_bal[ , c("decimalLon", "decimalLat")] 
data <- prepareSWD(species = "Balkan lineage", p = p_coords_bal, a = bg_coords_bal, env = Bio_balk_stack) 

# Check data structure
head(data@data)
head(data@coords)
head(data@species)
View(data)


################################################## 13.3 Balkan TUNING AND K-FOLD ######################################################

#spatial cross-validation 

library(ENMeval)

# Partition data into blocks for cross-validation

block_folds <- get.block(occs = data@coords[data@pa == 1, ], bg = data@coords[data@pa == 0, ])
model_block <- train(method = "Maxnet", data = data, fc = "lqph", reg = 1.3, folds = block_folds, fun= c("mean", "sd", "max")) 

# Evaluate model performance using AUC and TSS
model_block@folds
cat("Training AUC: ", auc(model_block))   
cat("Testing AUC: ", auc(model_block, test = TRUE))  
cat("Training TSS: ", tss(model_block))
cat("Testing TSS: ", tss(model_block, test=TRUE)) 


#################################################### BALKAN TUNE MODEL  #############################################################

# Define the block partitioning method for cross-validation
occs <- data@coords[data@pa == 1, ]
bg <- data@coords[data@pa == 0, ]
block_folds <- get.block(occs = occs, bg = bg)

# Define hyperparameters

h <- list(
  reg = seq(0.1, 2.9, 0.2), 
  fc = c("l", "q", "h", "p", "lq", "lh", "lp", "qh", "qp", "hp", "ph", "lqp", "lqh", "lph", "qph", "lqph")
)

# Function to train and evaluate the model
run_maxent_model <- function(data, fc, reg, folds) {
  tryCatch({
    # Train the Maxent model with block cross-validation
    model <- SDMtune::train("Maxnet", data = data, fc = fc, reg = reg, folds = block_folds)
    
    # Evaluate the model
    auc_val <- SDMtune::auc(model, test = TRUE)
    tss_val <- SDMtune::tss(model, test = TRUE)
    
    return(list(success = TRUE, auc = auc_val, tss = tss_val, model = model))
  }, error = function(e) {
    # If an error occurs, return a failure result
    return(list(success = FALSE, error = e))
  })
}

# Initialize results list
results <- list()

# Loop through the hyperparameters
for (reg in h$reg) {
  for (fc in h$fc) {
    cat("Testing feature class:", fc, "and regularization parameter:", reg, "\n")
    result <- run_maxent_model(data, fc, reg, block_folds)
    
    if (result$success) {
      cat("AUC:", result$auc, "TSS:", result$tss, "\n")
      results[[paste(fc, reg, sep = "_")]] <- list(fc = fc, reg = reg, auc = result$auc, tss = result$tss, model = result$model)
    } else {
      cat("Model failed for feature class:", fc, "and regularization parameter:", reg, "\n")
      cat("Error message:", result$error$message, "\n")
    }
  }
}


# Find the best model based on AUC
best_model_index <- which.max(sapply(results, function(x) x$auc))
best_model <- results[[best_model_index]]
best_hyperparameters <- c(best_model$fc, best_model$reg)
cat("Best hyperparameters: ", best_hyperparameters, "\n")
cat("Best AUC: ", best_model$auc, "\n")
cat("Best TSS: ", best_model$tss, "\n")

# Train the final, optimized model with all data (i.e., without cross-validation)
final_model6 <- SDMtune::train("Maxnet", data = best_model$model@data, fc = best_model$fc, reg = best_model$reg)
cat("Final Model AUC: ", SDMtune::auc(final_model6, test = data), "\n")
cat("Final Model TSS: ", SDMtune::tss(final_model6, test = data), "\n") 

#save final model
saveRDS(final_model6, "./Balkan_final_model6_200buff_2024.rds") #save final model


################################################# 13.4 BALKAN PREDICT MODEL predict model ############################################

# Predict suitability across the native range
map <- predict(final_model6, data = Bio_balk_stack, type = "cloglog", clamp=TRUE) #predict with clamping


# Extract spatial coordinates from thinned records
coords1 <- spatiallyThinnedRecords_bal [ , c("decimalLon", "decimalLat")]   # extract alpine newt coordinates
data1   <- spatiallyThinnedRecords_bal [ , ]          # all rows and all columns in dataframe
crs1    <- CRS("+init=epsg:4326")

#make spatial datapoints
spdf1 <- SpatialPointsDataFrame(coords      = coords1,
                                data        = data1, 
                                proj4string = crs1)  #make spatial datapoints

# Define color key properties for visualization
col5 <- colorRampPalette(c('midnightblue', 'gray96', '#e63e00'))  #create colour ramp starting from blue to red
cuts=c(1.0, 0.9, 0.8, 0.7, 0.6, 0.5, 0.4, 0.3, 0.2, 0.1, 0) #specify grading for colours
ckey <- list(labels=list(cex=2))
color_levels=30

#plot prediction against datapoints in native range
rasterVis::levelplot(map, main = "Balkan map", col.regions= col5 (n=color_levels), breaks=cuts, margin = FALSE, colorkey = ckey) +
  latticeExtra::layer(sp.points(spdf1, col="white", pch=21, cex=1))

############################################## 13.5 BALKAN PROJECTING INTO THE UK #######################################################
library(rgdal)
require(sf)
library(sp)


# Load environmental raster data cropped to the UK
decidbroaduk<-raster("croppedland_uk_3.tif")
mixedtreeuk<-raster("croppedland_uk_4.tif")
herbsuk<-raster("croppedland_uk_6.tif")
moistuk<-raster("croppedother_uk_1.tif")
topouk<-raster("croppedother_uk_2.tif")
WC4uk<-("croppedclim_uk_2.tif")
WC5uk<-("croppedclim_uk_3.tif")
WC15uk<-("croppedclim_uk_6.tif")
WC16uk<-("croppedclim_uk_7.tif")

# Create a stack of environmental variables for the UK
Bio_UK_stack<-stack(decidbroaduk, mixedtreeuk, herbsuk, moistuk, topouk, WC4uk, WC5uk, WC15uk, WC16uk) 
names(Bio_UK_stack)<-c('decidbroad', 'mixedtree', 'herbs', 'moist', 'topo', 'WC4', 'WC5', 'WC15', 'WC16')

# Predict suitability for the Balkan lineage in the UK using the maxnet model
UKMap1 <- predict(final_model6, data=Bio_UK_stack, type="cloglog", clamp=TRUE)

# Load UK distribution data for alpine newt populations
UK1km<-read.csv("uklineage_coord_2024.csv") #import distribution data for alpine newt populations in the UK
uk_veri<-UK1km[ , c("decimalLon", "decimalLat")] #lat and long only

# Define minimum distance for thinning (1 km) and set seed for reproducibility
minDist <- 1000 #rarify to 1km for independence of records/populations

set.seed(12345) #setseed for reproducibility

# thin records
spatiallyThinnedRecords_UK <- geoThinApprox(
  x=uk_veri,
  minDist=minDist,
  longLat=c('decimalLon', 'decimalLat')
)

nrow(spatiallyThinnedRecords_UK)

# Extract spatially thinned coordinates
coords2 <- spatiallyThinnedRecords_UK [ , c("decimalLon", "decimalLat")]   # extract alpine newt coordinates
data2   <- spatiallyThinnedRecords_UK [ , ]          # all rows and all columns in dataframe
crs2    <- CRS("+init=epsg:4326")

# Create a SpatialPointsDataFrame for thinned records
spdf2 <- SpatialPointsDataFrame(coords      = coords2,
                                data        = data2, 
                                proj4string = crs2)

# Define visualization parameters
col5 <- colorRampPalette(c('midnightblue', 'gray96', '#e63e00'))  #create colour ramp 
cuts <- seq(from = 0, to = 1, by = 0.1) 
cuts=c(1.0, 0.95, 0.9, 0.85, 0.8, 0.75, 0.7, 0.65, 0.6, 0.55, 0.5, 0.45, 0.4, 0.35, 0.3, 0.25, 0.2, 0.15, 0.1, 0) #specify grading for colours

ckey <- list(labels=list(cex=2))
color_levels=20

UKMap1_normalized <- UKMap1 
UKMap1_normalized[UKMap1[] < 0] <- 0
UKMap1_normalized[UKMap1[] > 1] <- 1


# Plot suitability for the UK
rasterVis::levelplot(UKMap1_normalized,col.regions= col5 (n=color_levels), at=cuts, margin = FALSE, colorkey = ckey) + 
  latticeExtra::layer(sp.points(spdf2, col="white", pch=1, cex=1))

# Alternative visualization of suitability for the UK
rasterVis::levelplot(
  UKMap1_normalized,
  col.regions = col5(n = color_levels),  # Specify color levels
  at = cuts,  # Specify breaks for colors
  margin = FALSE,  # Remove margins
  colorkey = ckey,
  par.settings = list(
    axis.line = list(col = "transparent")  # Remove box around plot
  ),
  scales = list(draw = FALSE),  # Remove axes
  xlab = NULL,  # Remove x-axis title
  ylab = NULL   # Remove y-axis title
) + latticeExtra::layer(sp.points(spdf2, col = "white", pch = 1, cex = 1))


################################################# 13.6 BALKAN MESS MAP ##################################################################

library(latticeExtra) 

# Set visualization parameters for MESS maps
color_levels=30
breakpoints<-c(20, 0, -20, -40, -80, -100, -200, -300, -400, -500) #specify grading for colours

# Extract environmental data from occurrence points in Balkans
occs.z <- raster::extract(Bio_balk_stack, occ_balk) 

# Evaluate similarity between presence environments in Balkans and UK
occs.sim <- similarity(Bio_UK_stack, occs.z) #look at similarity between native presence climate and UK
occs.mess <- occs.sim$similarity_min 

# Define visualization parameters
col5 <- colorRampPalette(c('grey40', 'grey45', 'grey50', 'grey55', 'grey60', 'grey65', 'grey70', 'grey75','grey80','steelblue4'))  #create colour ramp
nlev <- 10 #this specifies 10 cuts (ie. 10 colours)
my.at <- seq(from = -900, to = 54, length.out = nlev + 1)

ckey <- list(labels=list(cex=1)) #make gradient labels bigger
x.scale <- list(cex=1) #font size for axis labels
y.scale <- list(cex=1)

# Visualize MESS map for Balkan lineage
rasterVis::levelplot(occs.mess, margin = FALSE, colorkey=ckey, breaks=breakpoints, cuts=10, at = my.at, col.regions=col5,  scales=list(x=x.scale, y=y.scale)) + 
  latticeExtra::layer(sp.points(spdf2, col="black", pch=1, cex=1))

# Alternative visualization of MESS map for Balkan lineage

rasterVis::levelplot(
  occs.mess, 
  margin = FALSE, 
  colorkey = ckey, 
  breaks = breakpoints, 
  cuts=10,
  at=my.at,
  col.regions = col5,  
  par.settings = list(axis.line = list(col = "transparent")),  # Remove box
  scales = list(draw = FALSE),  # Remove axes
  xlab = NULL,  # Remove x-axis title
  ylab = NULL,  # Remove y-axis title
) + latticeExtra::layer(sp.points(spdf2, col = "black", pch = 1, cex = 1))


############################################ 13.7 BALKANS SIMILARITY MAP (MOST DIFFERENT VARIABLE) #######################################

# Define color ramp for identifying the most different variable
col6 <- colorRampPalette(c('#A6761D', '#CCCCCC', '#e63e00', '#7570B3', '#E7298A', '#66A61E', '#1B9E77', '#666666'))  

x.scale <- list(cex=1.5) #make axis labels bigger
y.scale <- list(cex=1.5)

occs.sp <- sp::SpatialPoints(spdf2)

# Visualize the most different variable driving extrapolation
rasterVis::levelplot(occs.sim$mod, col.regions = col6, cex.axis=3, xlab="Longitude", ylab="Latitude", scales=list(x=x.scale, y=y.scale), colorkey=ckey, main = "Most different variable") +
  latticeExtra::layer(sp.points(occs.sp, col="black", pch=1, cex=1))

# Alternative visualization

rasterVis::levelplot(
  occs.sim$mod, 
  scales = list(draw = FALSE),  # Remove axes
  col.regions = col6,  # Color regions for the plot
  main = "Most different variable - balkan",  # Title of the plot
  par.settings = list(
    axis.line = list(col = "transparent")  # Remove box
  ),
  xlab = NULL,  # Remove x-axis title
  ylab = NULL   # Remove y-axis title
) + latticeExtra::layer(sp.points(spdf2, col = "black", pch = 1, cex = 1))

############################################### 13.8 BALKAN THRESHOLDED MAP ###########################################################

#Import UK alpine newt distribution data 
UK1km<-read.csv("uklineage_coord_2024.csv") 
uk_veri<-UK1km[ , c("decimalLon", "decimalLat")]

# Thin UK occurrence points to 1km for independence 
minDist <- 1000

set.seed(12345)

# thin records
spatiallyThinnedRecords_UK <- geoThinApprox(
  x=uk_veri,
  minDist=minDist,
  longLat=c('decimalLon', 'decimalLat')
)

nrow(spatiallyThinnedRecords_UK) #113 

coords2 <- spatiallyThinnedRecords_UK [ , c("decimalLon", "decimalLat")]   # extract alpine newt coordinates
data2   <- spatiallyThinnedRecords_UK [ , ]          # all rows and all columns in dataframe
crs2    <- CRS("+init=epsg:4326")

# Convert thinned points to spatial format
spdf2 <- SpatialPointsDataFrame(coords      = coords2,
                                data        = data2, 
                                proj4string = crs2)

# Compute thresholds for maxnet predictions
ths <- thresholds(final_model6, type = "cloglog")

# Plot threshold-based presence-absence map
plotPA(UKMap1, th = ths[3, 2], filename = "Balkans_block_threshold_max_200kmbuff_maxnet_2024", format = "GTiff", overwrite=TRUE) #Maximum training sensitivity plus specificity 

# Load threshold raster and plot
max<-raster("Balkans_block_threshold_max_200kmbuff_maxnet_2024.tif") 
plot(max)

# Extract occurrence data according to threshold
max_threshold_balkan_block<- extract(max, spdf2) 
write.csv(max_threshold_balkan_block,"max_threshold_balkan_block_200kmbuff_maxnet_2024.csv")


# Visualize threshold map
rasterVis::levelplot(
  max,
  main = "Max threshold - balkan",
  colorkey = FALSE,  # Remove color key
  col.regions = c("darkred", "grey"),  # Color regions for the plot
  margin = FALSE,  # Remove margins
  par.settings = list(
    axis.line = list(col = "transparent"),  # Remove box around plot
    layout.widths = list(right.padding = 5)  # Adjust padding on the right
  ),
  scales = list(draw = FALSE),  # Remove axes
  xlab = NULL,  # Remove x-axis title
  ylab = NULL   # Remove y-axis title
) + latticeExtra::layer(sp.points(spdf2, col = "black", pch = 1, cex = 1))

#############################################################################################################################################
############################################################ 14.0 CENTRAL LINEAGE #################################################################

library(SDMtune)
library(raster)
library(dismo) 
library(enmSdm)

# Load environmental variables for the Central lineage 
decidbroad<-raster("croppedland_Central_200km_3.tif")
mixedtree<-raster("croppedland_Central_200km_4.tif")
herbs<-raster("croppedland_Central_200km_6.tif")
moist<-raster("croppedother_Central_200km_1.tif")
topo<-raster("croppedother_Central_200km_2.tif")
WC4<-("croppedclim_Central_200km_2.tif")
WC5<-("croppedclim_Central_200km_3.tif")
WC15<-("croppedclim_Central_200km_6.tif")
WC16<-("croppedclim_Central_200km_7.tif")

# Combine all environmental variables into a stack
Bio_cen_stack<-stack(decidbroad, mixedtree, herbs, moist, topo, WC4, WC5, WC15, WC16) 
names(Bio_cen_stack) <- c('decidbroad', 'mixedtree', 'herbs', 'moist', 'topo', 'WC4', 'WC5', 'WC15', 'WC16') 

# Define predictor variables
predictors <- c('decidbroad', 'mixedtree', 'herbs', 'moist', 'topo', 'WC4', 'WC5', 'WC15', 'WC16') 

# Load occurrence data for the Central lineage
cen1km<-read.csv("centrallineage_coord_2024.csv") #import data
occ_cen<-cen1km[ , c("decimalLon", "decimalLat")] #lat and long  

# Extract environmental data at occurrence points
envcen<- extract(Bio_cen_stack, occ_cen) 
envcen <- as.data.frame(envcen) 
records_cen <- cbind(occ_cen, envcen)
head(records_cen)

# Calculate the number of pixels in the first layer of the stack (used for background point selection)
length(which(!is.na(values(subset(Bio_cen_stack, 1))))) #Check how many pixels to select 20% for background points. 

# Set seed for reproducibility and generate random background points
set.seed(1236) #set seed for repeatibility
bg_coords_cen <- randomPoints(Bio_cen_stack, 47082, records_cen) 

################################################### 14.1 CENTRAL SPATIALLY THIN ########################################################

minDist <- 5000 #distance for rarifying, in meters.

set.seed(12345) #setseed for reproducibility

library(enmSdm)

# Thin occurrence records 
spatiallyThinnedRecords_cen <- geoThinApprox(
  x=records_cen,
  minDist=minDist,
  longLat=c('decimalLon', 'decimalLat')
)

# save records!
write.csv(spatiallyThinnedRecords_cen,"Central_spatially_thinned_5000m_2024.csv", row.names = FALSE)

############################################# 14.2 CENTRAL SDMTUNE FORMATTING OF DATA ##################################################
library(SDMtune)

# Prepare SDM data with presence (p), background (a), and environmental layers (env)
p_coords_cen<-spatiallyThinnedRecords_cen[ , c("decimalLon", "decimalLat")] 
data <- prepareSWD(species = "Central lineage", p = p_coords_cen, a = bg_coords_cen, env = Bio_cen_stack) #format for SDMTune

############################################# 14.3 CENTRAL SPATIAL CROSS-VALIDATION  ###################################################

library(ENMeval)

# Partition data into blocks for cross-validation
block_folds <- get.block(occs = data@coords[data@pa == 1, ], bg = data@coords[data@pa == 0, ])
model_block <- train(method = "Maxnet", data = data, fc = "lqph", reg = 1, folds = block_folds) 

# Evaluate model performance using AUC and TSS
cat("Training AUC: ", auc(model_block))
cat("Testing AUC: ", auc(model_block, test = TRUE)) 
cat("Training TSS: ", tss(model_block)) 
cat("Testing TSS: ", tss(model_block, test=TRUE)) 

#save model
saveRDS(model_block, "./Central_model_block_200buffer_2024.rds")
model_block <- readRDS("Central_model_block_2024.rds")

############################################ 14.4 CENTRAL TUNE MODEL ###################################################################

# Define the block partitioning method for cross-validation
occs <- data@coords[data@pa == 1, ]
bg <- data@coords[data@pa == 0, ]
block_folds <- get.block(occs = occs, bg = bg)

# Define hyperparameters
h <- list(
  reg = seq(0.1, 2.9, 0.2), 
  fc = c("l", "q", "h", "p", "lq", "lh", "lp", "qh", "qp", "hp", "ph", "lqp", "lqh", "lph", "qph", "lqph")
)

# Function to train and evaluate the model
run_maxent_model <- function(data, fc, reg, folds) {
  tryCatch({
    # Train the Maxent model with block cross-validation
    model <- SDMtune::train("Maxnet", data = data, fc = fc, reg = reg, folds = block_folds)
    
    # Evaluate the model
    auc_val <- SDMtune::auc(model, test = TRUE)
    tss_val <- SDMtune::tss(model, test = TRUE)
    
    return(list(success = TRUE, auc = auc_val, tss = tss_val, model = model))
  }, error = function(e) {
    # If an error occurs, return a failure result
    return(list(success = FALSE, error = e))
  })
}

# Initialize results list
results <- list()

# Loop through the hyperparameters
for (reg in h$reg) {
  for (fc in h$fc) {
    cat("Testing feature class:", fc, "and regularization parameter:", reg, "\n")
    result <- run_maxent_model(data, fc, reg, block_folds)
    
    if (result$success) {
      cat("AUC:", result$auc, "TSS:", result$tss, "\n")
      results[[paste(fc, reg, sep = "_")]] <- list(fc = fc, reg = reg, auc = result$auc, tss = result$tss, model = result$model)
    } else {
      cat("Model failed for feature class:", fc, "and regularization parameter:", reg, "\n")
      cat("Error message:", result$error$message, "\n")
    }
  }
}


# Find the best model based on AUC
best_model_index <- which.max(sapply(results, function(x) x$auc))
best_model <- results[[best_model_index]]
best_hyperparameters <- c(best_model$fc, best_model$reg)
cat("Best hyperparameters: ", best_hyperparameters, "\n")
cat("Best AUC: ", best_model$auc, "\n")
cat("Best TSS: ", best_model$tss, "\n")

# Train the final, optimized model with all data (i.e., without cross-validation)
final_model6 <- SDMtune::train("Maxnet", data = best_model$model@data, fc = best_model$fc, reg = best_model$reg)
cat("Final Model AUC: ", SDMtune::auc(final_model6, test = data), "\n") 
cat("Final Model TSS: ", SDMtune::tss(final_model6, test = data), "\n") 

final_model6
saveRDS(final_model6, "./Central_final_model6_200buff_maxnet_2024.rds") #save final model
final_model5 <- readRDS("./Central_final_model6_200buff_2024.rds")


################################# 14.5 CENTRAL - PREDICT MODEL IN NATIVE RANGE #######################################################

# Predict suitability across the native range
map <- predict(final_model6, data = Bio_cen_stack, type = "cloglog", clamp=TRUE)

# Plot predicting suitability
plotPred(map, lt = "Habitat\nsuitability", colorramp = c("#2c7bb6", "#abd9e9", "#ffffbf", "#fdae61", "#d7191c"))

# Extract spatial coordinates from thinned records
coords1 <- spatiallyThinnedRecords_cen [ , c("decimalLon", "decimalLat")]   # extract alpine newt coordinates
data1   <- spatiallyThinnedRecords_cen [ , ]          # all rows and all columns in dataframe
crs1    <- CRS("+init=epsg:4326")

# Create a spatial points data frame for plotting
spdf1 <- SpatialPointsDataFrame(coords      = coords1,
                                data        = data1, 
                                proj4string = crs1) 

# Define key properties for visualization
ckey <- list(labels=list(cex=2))
color_levels=30
col5 <- colorRampPalette(c('midnightblue', 'gray96', '#e63e00'))  #create colour ramp 
cuts=c(1.0, 0.9, 0.8, 0.7, 0.6, 0.5, 0.4, 0.3, 0.2, 0.1, 0) #specify grading for colours

# Plot the predicted map for Central lineage

rasterVis::levelplot(map, main = "Central lineage prediction", col.regions= col5 (n=color_levels), breaks=cuts, margin = FALSE, colorkey = ckey) +
  latticeExtra::layer(sp.points(spdf1, col="black", pch=1, cex=1))


############################################ 14.6 CENTRAL - PROJECTING INTO THE UK #######################################################
library(rgdal)

# Load environmental raster data cropped to the UK
decidbroaduk<-raster("croppedland_uk_3.tif")
mixedtreeuk<-raster("croppedland_uk_4.tif")
herbsuk<-raster("croppedland_uk_6.tif")
moistuk<-raster("croppedother_uk_1.tif")
topouk<-raster("croppedother_uk_2.tif")
WC4uk<-("croppedclim_uk_2.tif")
WC5uk<-("croppedclim_uk_3.tif")
WC15uk<-("croppedclim_uk_6.tif")
WC16uk<-("croppedclim_uk_7.tif")

# Create a stack of environmental variables for the UK
Bio_UK_stack<-stack(decidbroaduk, mixedtreeuk, herbsuk, moistuk, topouk, WC4uk, WC5uk, WC15uk, WC16uk) 

# Rename layers 
names(Bio_UK_stack) <- c('decidbroad', 'mixedtree', 'herbs', 'moist', 'topo', 'WC4', 'WC5', 'WC15', 'WC16') 

# Predict suitability for the Central lineage in the UK using the maxnet model
UKMap3 <- predict(final_model6, data=Bio_UK_stack, type="cloglog", clamp=TRUE) 
writeRaster(UKMap3,"Central_final_block_200kmbuffer_output_2024", overwrite=TRUE)

# Load UK distribution data for alpine newt populations
UK1km<-read.csv("uklineage_coord_2024.csv") #import distribution data for alpine newt populations in the UK
uk_veri<-UK1km[ , c("decimalLon", "decimalLat")] #lat and long only

# Define minimum distance for thinning (1 km) to ensure independence of records/populations, and set seed for reproducibility
minDist <- 1000 
set.seed(12345) #setseed for reproducibility

# Spatially thin records to ensure independence of data points
spatiallyThinnedRecords_UK <- geoThinApprox(
  x=uk_veri,
  minDist=minDist,
  longLat=c('decimalLon', 'decimalLat')
)

# Extract spatially thinned coordinates
coords2 <- spatiallyThinnedRecords_UK [ , c("decimalLon", "decimalLat")]   # extract alpine newt coordinates
data2   <- spatiallyThinnedRecords_UK [ , ]          # all rows and all columns in dataframe
crs2    <- CRS("+init=epsg:4326")

# Create a SpatialPointsDataFrame for thinned records
spdf2 <- SpatialPointsDataFrame(coords      = coords2,
                                data        = data2, 
                                proj4string = crs2)

# Define visualization parameters
col5 <- colorRampPalette(c('midnightblue', 'gray96', '#e63e00'))  #create colour ramp 
cuts=c(1.0, 0.9, 0.8, 0.7, 0.6, 0.5, 0.4, 0.3, 0.2, 0.1, 0) #specify grading for colours
ckey <- list(labels=list(cex=2))
color_levels=30
cuts <- seq(1.0, 0, length.out = 21)  # Define breaks 
color_levels <- length(cuts) - 1


# Plot habitat suitability for the UK
rasterVis::levelplot(UKMap3,col.regions= col5 (n=color_levels), breaks=cuts, margin = FALSE, colorkey = ckey) + 
  latticeExtra::layer(sp.points(spdf2, col="black", pch=1, cex=1))

# Alternative visualization
rasterVis::levelplot(
  UKMap3,
  col.regions = col5(n = color_levels),  # Specify color levels
  breaks = cuts,  # Specify breaks for colors
  margin = FALSE,  # Remove margins
  colorkey = list(
    space = "right",
    labels = list(at = cuts, cex = 1),  # Specify tick marks on labels
    at = cuts  # Specify where tick marks should be placed on the color scale
  ),
  par.settings = list(
    axis.line = list(col = "transparent")  # Remove box around plot
  ),
  scales = list(draw = FALSE),  # Remove axes
  xlab = NULL,  # Remove x-axis title
  ylab = NULL   # Remove y-axis title
) + latticeExtra::layer(sp.points(spdf2, col = "black", pch = 1, cex = 1))


############################################### 14. 7 CENTRAL MESS MAP ##################################################################

library(ENMeval)

# Extract environmental data from Central lineage occurrence points 
occs.z <- raster::extract(Bio_cen_stack, occ_cen) 

# Evaluate similarity between presence environments for Central lineage and UK
occs.sim <- similarity(Bio_UK_stack, occs.z) #look at similarity between presence environments and UK
occs.mess <- occs.sim$similarity_min 

# Define visualization parameters
col5 <- colorRampPalette(c('grey40', 'grey45', 'grey50', 'grey55', 'grey60', 'grey65', 'grey70', 'grey75','grey80','steelblue4')) 
breakpoints<-c(20, 0, -20, -40, -80, -100, -200, -300, -400, -500) #specify grading for colours
nlev <- 10 # specify 10 cuts (ie 10 colours with a different colour for values above zero which indicates no extrapolation)
my.at <- seq(from = -900, to = 54, length.out = nlev + 1)

ckey <- list(labels=list(cex=1)) #make gradient labels bigger
x.scale <- list(cex=1) #fontsize for axis labels
y.scale <- list(cex=1)

# Visualize MESS map for Central lineage
rasterVis::levelplot(occs.mess, margin = FALSE, colorkey=ckey, breaks=breakpoints, cuts=10, at = my.at, col.regions=col5,  scales=list(x=x.scale, y=y.scale)) +
  latticeExtra::layer(sp.points(spdf2, col="black", pch=1, cex=1))

#Alternative visualization
rasterVis::levelplot(
  occs.mess, 
  margin = FALSE, 
  colorkey = list(
    space = "right",  # Position of the color key
    width = 2,       # Width of the color key
    height = 0.8,      # Height of the color key
    padding = 100,     # Padding between the plot and color key
    labels = list(cex = 1)),  # Font size of color key labels
  breaks = breakpoints, 
  cuts=10,
  at=my.at,
  col.regions = col5,  
  par.settings = list(axis.line = list(col = "transparent")),  # Remove box
  scales = list(draw = FALSE),  # Remove axes
  xlab = NULL,  # Remove x-axis title
  ylab = NULL,  # Remove y-axis title
) + latticeExtra::layer(sp.points(spdf2, col = "black", pch = 1, cex = 1))


################## 14. 8 environmental similarity map - what are differences driven by? ###########################################

# Define color ramp for identifying the most different variable
col6 <- colorRampPalette(c('#A6761D', '#CCCCCC', '#e63e00', '#7570B3', '#E7298A', '#66A61E', '#1B9E77', '#666666'))  #create colour ramp

# Visualize the most different variable driving extrapolation
rasterVis::levelplot(
  occs.sim$mod, 
  scales = list(draw = FALSE),  # Remove axes
  col.regions = col6,  # Color regions for the plot
  main = "Most different variable - central",  # Title of the plot
  par.settings = list(
    axis.line = list(col = "transparent")  # Remove box
  ),
  xlab = NULL,  # Remove x-axis title
  ylab = NULL   # Remove y-axis title
) + latticeExtra::layer(sp.points(spdf2, col = "black", pch = 1, cex = 1))


################################################## 14. 9 CENTRAL THRESHOLD MAP  ##########################################################

# Compute thresholds for maxnet predictions
ths <- thresholds(final_model6, type = "cloglog")
ths

# Plot threshold-based presence-absence map
plotPA(UKMap3, th = ths[3, 2], filename = "central_block_threshold_200kmbuff_max_maxnet_2024", format = "GTiff", overwrite=TRUE) 
#Maximum training sensitivity plus specificity 

# Load threshold raster and plot
max<-raster("central_block_threshold_200kmbuff_max_maxnet_2024.tif")

# Extract occurrence for data according to threshold
max_threshold_central_block<- extract(max, spdf2) 
write.csv(max_threshold_central_block,"max_threshold_central_block_200kmbuff_maxnet_2024.csv")

# Visualize threshold map
rasterVis::levelplot(max, main = "Max threshold central", colorkey=FALSE, col.regions=c("darkred","grey"), margin = FALSE) +
  latticeExtra::layer(sp.points(spdf2, col="black", pch=1, cex=1)) 

#alternative visualization
rasterVis::levelplot(
  max,
  main = "Max threshold - central",
  colorkey = FALSE,  # Remove color key
  col.regions = c("darkred", "grey"),  # Color regions for the plot
  margin = FALSE,  # Remove margins
  par.settings = list(
    axis.line = list(col = "transparent"),  # Remove box around plot
    layout.widths = list(right.padding = 5)  # Adjust padding on the right
  ),
  scales = list(draw = FALSE),  # Remove axes
  xlab = NULL,  # Remove x-axis title
  ylab = NULL   # Remove y-axis title
) + latticeExtra::layer(sp.points(spdf2, col = "black", pch = 1, cex = 1))

#########################################################################################################################################
################################################## 15.0 HUMBOLDT ANALYSIS ###############################################################
#########################################################################################################################################

library(devtools)
library(raster)
library(humboldt)
library(naniar)
library(ENMTools)
library(rgdal)

#Load climate data for required geographic area for Humboldt analysis 
WC04<-raster("croppedclim_all_andUK_200km_2.tif") 
WC05<-raster("croppedclim_all_andUK_200km_3.tif") 
WC15<-raster("croppedclim_all_andUK_200km_6.tif") 
WC16<-raster("croppedclim_all_andUK_200km_7.tif") 

#Load landuse variables
decidbroadleaf5<-raster("croppedland_all_andUK_200km_3.tif") 
mixedtree5<-raster("croppedland_all_andUK_200km_4.tif") 
herbs5<-raster("croppedland_all_andUK_200km_6.tif") 

#Load topo / hydro variables
CMI<-raster("croppedother_all_andUK_200km_1.tif") 
TOPO<-raster("croppedother_all_andUK_200km_2.tif") 

# Stack environmental variables
Europe_stack<-stack(decidbroadleaf5, mixedtree5, herbs5, CMI, TOPO, WC04, WC05, WC15, WC16)

# relabel variables for clarity
names(Europe_stack) <- c('decidbroad', 'mixedtree', 'herbs', 'moist', 'topo', 'WC4', 'WC5', 'WC15', 'WC16') 

#subset distribution data
newt_subset1<-spdf1[ , c("Lineage", "decimalLon", "decimalLat")]
newt_subset1

#subset by lineage - Balkans
balk<-subset(newt_subset1, Lineage == "Balkans") #subset of balkans only
nrow(balk)
names(balk)

# change headers to match humboldt format
names(balk)[names(balk) ==    "Lineage"] <- "sp"  
names(balk)[names(balk) ==    "decimalLat"] <- "y" 
names(balk)[names(balk) ==    "decimalLon"] <- "x" 
names(balk) #check

#subset by lineage - Central
central<-subset(newt_subset1, Lineage == "central") 
nrow(central) 
names(central)

# change headers to match humboldt format
names(central)[names(central) ==    "Lineage"] <- "sp"  
names(central)[names(central) ==    "decimalLat"] <- "y" 
names(central)[names(central) ==    "decimalLon"] <- "x" 
names(central) #check

#subset by lineage - Greek
greece<-subset(newt_subset1, Lineage == "Greek") 
nrow(greece) 

#change headers to match humboldt format
names(greece)[names(greece) ==    "Lineage"] <- "sp" 
names(greece)[names(greece) ==    "decimalLat"] <- "y" 
names(greece)[names(greece) ==    "decimalLon"] <- "x" 
names(greece) #check

#subset occurrence points to UK only
uk<-subset(newt_subset1, Lineage == "UK") 
nrow(uk) 

#change headers to match humboldt format
names(uk)[names(uk) ==    "Lineage"] <- "sp" 
names(uk)[names(uk) ==    "decimalLat"] <- "y" 
names(uk)[names(uk) ==    "decimalLon"] <- "x" 
names(uk) #check

#subset occurence points to Italy only
italy<-subset(newt_subset1, Lineage == "Italy")
nrow(italy) 

#change headers to match humboldt format
names(italy)[names(italy) ==    "Lineage"] <- "sp" 
names(italy)[names(italy) ==    "decimalLat"] <- "y" 
names(italy)[names(italy) ==    "decimalLon"] <- "x" 
names(italy) #check

#convert one of the rasters to a point dataframe to sample.
env.points5<-rasterToPoints(Europe_stack[[1]], fun=NULL, spatial=FALSE) 

##subset only the x and y data
env.sampling.res5<- env.points5[,1:2] 

##Extract values to points from rasters
RAST_VAL5<-data.frame(extract(Europe_stack, env.sampling.res5)) 

###merge sampled data and export environmental file 
climate5kmaxent_europe<-cbind(env.sampling.res5,RAST_VAL5) #climate maxent 5km variables
write.csv(climate5kmaxent_europe,"climate5kmaxent_5KM_land_other_clim_200kmbuff_2024_europe_andUK.csv", row.names = FALSE)


clim5maxA<-humboldt.scrub.env(maxclimmy_europe) 
names(clim5maxA) <- c('x', 'y', 'decidbroad', 'mixedtree', 'herbs', 'moist', 'topo', 'WC4', 'WC5', 'WC15', 'WC16') 
clim51<-clim5maxA[ , c("x", "y", "decidbroad", "mixedtree", "herbs", "moist", "topo", "WC4", "WC5", "WC15", "WC16")] 

#relabel variables to match humbolt format 
names(clim51)[names(clim51) ==    "decidbroad"] <- "X1"  
names(clim51)[names(clim51) ==    "mixedtree"] <- "X2" 
names(clim51)[names(clim51) ==    "herbs"] <- "X3" 
names(clim51)[names(clim51) ==    "moist"] <- "X4" 
names(clim51)[names(clim51) ==    "topo"] <- "X5" 
names(clim51)[names(clim51) ==    "WC4"] <- "X6" 
names(clim51)[names(clim51) ==    "WC5"] <- "X7" 
names(clim51)[names(clim51) ==    "WC15"] <- "X8" 
names(clim51)[names(clim51) ==    "WC16"] <- "X9" 

names(clim52)[names(clim52) ==    "decidbroad"] <- "X1" 
names(clim52)[names(clim52) ==    "mixedtree"] <- "X2" 
names(clim52)[names(clim52) ==    "herbs"] <- "X3" 
names(clim52)[names(clim52) ==    "moist"] <- "X4" 
names(clim52)[names(clim52) ==    "topo"] <- "X5" 
names(clim52)[names(clim52) ==    "WC4"] <- "X6" 
names(clim52)[names(clim52) ==    "WC5"] <- "X7" 
names(clim52)[names(clim52) ==    "WC15"] <- "X8" 
names(clim52)[names(clim52) ==    "WC16"] <- "X9" 


num.var.e<-ncol(clim51) #define for code below

################################ RUN NICHE OVERLAP AND NICHE DIVERGENCE TESTS ######################################################

library(devtools)
library(humboldt)
library(rgdal)
library(sf)

#define parameters 
rarediz=5
eqirepz=250
backrepz=250
kernalsmoothz=2

#niche overlap tests (non-analagous environmental space)
full1<-humboldt.doitall(inname="NOT_5k_landothclim_balk_greece_200buff_260724_k2_250rep", env1=clim51, env2=clim51, sp1=balk, sp2=greece, rarefy.dist=rarediz, rarefy.units="km", env.reso=0.04166667, reduce.env=0, reductype="PCA", non.analogous.environments="YES", correct.env=T, env.trim=T,  env.trim.type="RADIUS", trim.buffer.sp1=200, trim.buffer.sp2=200, pcx=1, pcy=2, e.var=c(3:num.var.e), R=100, kern.smooth=kernalsmoothz, e.reps=eqirepz, b.reps=backrepz, nae="YES",thresh.espace.z=0.0001, p.overlap=T, p.boxplot=T, p.scatter=T, run.silent=F, ncores=6)
full2<-humboldt.doitall(inname="NOT_5k_landothclim_central_greece_200buff_260724_k2_250rep", env1=clim51, env2=clim51, sp1=central, sp2=greece, rarefy.dist=rarediz, rarefy.units="km", env.reso=0.04166667, reduce.env=0, reductype="PCA", non.analogous.environments="YES", correct.env=T, env.trim=T,  env.trim.type="RADIUS", trim.buffer.sp1=200, trim.buffer.sp2=200, pcx=1, pcy=2, e.var=c(3:num.var.e), R=100, kern.smooth=kernalsmoothz, e.reps=eqirepz, b.reps=backrepz, nae="YES",thresh.espace.z=0.0001, p.overlap=T, p.boxplot=T, p.scatter=T, run.silent=F, ncores=6)
full3<-humboldt.doitall(inname="NOT_5k_landothclim_balk_central_200buff_260724_k2_250rep", env1=clim51, env2=clim51, sp1=balk, sp2=central, rarefy.dist=rarediz, rarefy.units="km", env.reso=0.04166667, reduce.env=0, reductype="PCA", non.analogous.environments="YES", correct.env=T, env.trim=T,  env.trim.type="RADIUS", trim.buffer.sp1=200, trim.buffer.sp2=200, pcx=1, pcy=2, e.var=c(3:num.var.e), R=100, kern.smooth=kernalsmoothz, e.reps=eqirepz, b.reps=backrepz, nae="YES",thresh.espace.z=0.0001, p.overlap=T, p.boxplot=T, p.scatter=T, run.silent=F, ncores=6)
full4<-humboldt.doitall(inname="NOT_5k_landothclim_uk_balk_200buff_260724_k2_250rep", env1=clim51, env2=clim51, sp1=uk, sp2=balk, rarefy.dist=rarediz, rarefy.units="km", env.reso=0.04166667, reduce.env=0, reductype="PCA", non.analogous.environments="YES", correct.env=T, env.trim=T,  env.trim.type="RADIUS", trim.buffer.sp1=200, trim.buffer.sp2=200, pcx=1, pcy=2, e.var=c(3:num.var.e), R=100, kern.smooth=kernalsmoothz, e.reps=eqirepz, b.reps=backrepz, nae="YES",thresh.espace.z=0.0001, p.overlap=T, p.boxplot=T, p.scatter=T, run.silent=F, ncores=6)
full5<-humboldt.doitall(inname="NOT_5k_landothclim_uk_central_200buff_260724_k2_250rep", env1=clim51, env2=clim51, sp1=uk, sp2=central, rarefy.dist=rarediz, rarefy.units="km", env.reso=0.04166667, reduce.env=0, reductype="PCA", non.analogous.environments="YES", correct.env=T, env.trim=T,  env.trim.type="RADIUS", trim.buffer.sp1=200, trim.buffer.sp2=200, pcx=1, pcy=2, e.var=c(3:num.var.e), R=100, kern.smooth=kernalsmoothz, e.reps=eqirepz, b.reps=backrepz, nae="YES",thresh.espace.z=0.0001, p.overlap=T, p.boxplot=T, p.scatter=T, run.silent=F, ncores=6)
full6<-humboldt.doitall(inname="NOT_5k_landothclim_uk_greece_200buff_260724_k2_250rep", env1=clim51, env2=clim51, sp1=uk, sp2=greece, rarefy.dist=rarediz, rarefy.units="km", env.reso=0.04166667, reduce.env=0, reductype="PCA", non.analogous.environments="YES", correct.env=T, env.trim=T,  env.trim.type="RADIUS", trim.buffer.sp1=200, trim.buffer.sp2=200, pcx=1, pcy=2, e.var=c(3:num.var.e), R=100, kern.smooth=kernalsmoothz, e.reps=eqirepz, b.reps=backrepz, nae="YES",thresh.espace.z=0.0001, p.overlap=T, p.boxplot=T, p.scatter=T, run.silent=F, ncores=6)
full7<-humboldt.doitall(inname="NOT_5k_landothclim_uk_italy_200buff_260724_k2_250rep", env1=clim51, env2=clim51, sp1=uk, sp2=italy, rarefy.dist=rarediz, rarefy.units="km", env.reso=0.04166667, reduce.env=0, reductype="PCA", non.analogous.environments="YES", correct.env=T, env.trim=T,  env.trim.type="RADIUS", trim.buffer.sp1=200, trim.buffer.sp2=200, pcx=1, pcy=2, e.var=c(3:num.var.e), R=100, kern.smooth=kernalsmoothz, e.reps=eqirepz, b.reps=backrepz, nae="YES",thresh.espace.z=0.0001, p.overlap=T, p.boxplot=T, p.scatter=T, run.silent=F, ncores=6)
full8<-humboldt.doitall(inname="NOT_5k_landothclim_greece_italy_200buff_260724_k2_250rep", env1=clim51, env2=clim51, sp1=greece, sp2=italy, rarefy.dist=rarediz, rarefy.units="km", env.reso=0.04166667, reduce.env=0, reductype="PCA", non.analogous.environments="YES", correct.env=T, env.trim=T,  env.trim.type="RADIUS", trim.buffer.sp1=200, trim.buffer.sp2=200, pcx=1, pcy=2, e.var=c(3:num.var.e), R=100, kern.smooth=kernalsmoothz, e.reps=eqirepz, b.reps=backrepz, nae="YES",thresh.espace.z=0.0001, p.overlap=T, p.boxplot=T, p.scatter=T, run.silent=F, ncores=6)
full9<-humboldt.doitall(inname="NOT_5k_landothclim_balk_italy_200buff_260724_k2_250rep", env1=clim51, env2=clim51, sp1=balk, sp2=italy, rarefy.dist=rarediz, rarefy.units="km", env.reso=0.04166667, reduce.env=0, reductype="PCA", non.analogous.environments="YES", correct.env=T, env.trim=T,  env.trim.type="RADIUS", trim.buffer.sp1=200, trim.buffer.sp2=200, pcx=1, pcy=2, e.var=c(3:num.var.e), R=100, kern.smooth=kernalsmoothz, e.reps=eqirepz, b.reps=backrepz, nae="YES",thresh.espace.z=0.0001, p.overlap=T, p.boxplot=T, p.scatter=T, run.silent=F, ncores=6)
full10<-humboldt.doitall(inname="NOT_5k_landothclim_central_italy_200buff_260724_k2_250rep", env1=clim51, env2=clim51, sp1=central, sp2=italy, rarefy.dist=rarediz, rarefy.units="km", env.reso=0.04166667, reduce.env=0, reductype="PCA", non.analogous.environments="YES", correct.env=T, env.trim=T,  env.trim.type="RADIUS", trim.buffer.sp1=200, trim.buffer.sp2=200, pcx=1, pcy=2, e.var=c(3:num.var.e), R=100, kern.smooth=kernalsmoothz, e.reps=eqirepz, b.reps=backrepz, nae="YES",thresh.espace.z=0.0001, p.overlap=T, p.boxplot=T, p.scatter=T, run.silent=F, ncores=6)

#niche divergence tests (analagous environmental space)
shared_1<-humboldt.doitall(inname="shared_landotheclim_200kmbuff_270724_radius_ae_balk_greece", env1=clim51, env2=clim51, sp1=balk, sp2=greece, rarefy.dist=5, rarefy.units="km", env.reso=0.04166667, reduce.env=2, reductype="PCA", non.analogous.environments="NO", correct.env=T, env.trim=T, env.trim.type="RADIUS", trim.buffer.sp1=200, trim.buffer.sp2=200, pcx=1,pcy=2, col.env=e.var, e.var=c(3:11), R=100, kern.smooth=kernalsmoothz, e.reps=eqirepz, b.reps=backrepz, nae="YES", thresh.espace.z=0.0001, p.overlap=T, p.boxplot=T, p.scatter=T,run.silent=F, ncores=6)
shared_2<-humboldt.doitall(inname="shared_landotheclim_200kmbuff_270724_radius_ae_central_greece", env1=clim51, env2=clim51, sp1=central, sp2=greece, rarefy.dist=5, rarefy.units="km", env.reso=0.04166667, reduce.env=2, reductype="PCA", non.analogous.environments="NO", correct.env=T, env.trim=T, env.trim.type="RADIUS", trim.buffer.sp1=200, trim.buffer.sp2=200, pcx=1,pcy=2, col.env=e.var, e.var=c(3:11), R=100, kern.smooth=kernalsmoothz, e.reps=eqirepz, b.reps=backrepz, nae="YES", thresh.espace.z=0.0001, p.overlap=T, p.boxplot=T, p.scatter=T,run.silent=F, ncores=6)
shared_3<-humboldt.doitall(inname="shared_landotheclim_200kmbuff_270724_radius_ae_balk_central", env1=clim51, env2=clim51, sp1=balk, sp2=central, rarefy.dist=5, rarefy.units="km", env.reso=0.04166667, reduce.env=2, reductype="PCA", non.analogous.environments="NO", correct.env=T, env.trim=T, env.trim.type="RADIUS", trim.buffer.sp1=200, trim.buffer.sp2=200, pcx=1,pcy=2, col.env=e.var, e.var=c(3:11), R=100, kern.smooth=kernalsmoothz, e.reps=eqirepz, b.reps=backrepz, nae="YES", thresh.espace.z=0.0001, p.overlap=T, p.boxplot=T, p.scatter=T,run.silent=F, ncores=6)
shared_4<-humboldt.doitall(inname="shared_landotheclim_200kmbuff_270724_radius_ae_uk_balk", env1=clim51, env2=clim51, sp1=uk, sp2=balk, rarefy.dist=5, rarefy.units="km", env.reso=0.04166667, reduce.env=2, reductype="PCA", non.analogous.environments="NO", correct.env=T, env.trim=T, env.trim.type="RADIUS", trim.buffer.sp1=200, trim.buffer.sp2=200, pcx=1,pcy=2, col.env=e.var, e.var=c(3:11), R=100, kern.smooth=kernalsmoothz, e.reps=eqirepz, b.reps=backrepz, nae="YES", thresh.espace.z=0.0001, p.overlap=T, p.boxplot=T, p.scatter=T,run.silent=F, ncores=6)
shared_5<-humboldt.doitall(inname="shared_landotheclim_200kmbuff_270724_radius_ae_uk_central", env1=clim51, env2=clim51, sp1=uk, sp2=central, rarefy.dist=5, rarefy.units="km", env.reso=0.04166667, reduce.env=2, reductype="PCA", non.analogous.environments="NO", correct.env=T, env.trim=T, env.trim.type="RADIUS", trim.buffer.sp1=200, trim.buffer.sp2=200, pcx=1,pcy=2, col.env=e.var, e.var=c(3:11), R=100, kern.smooth=kernalsmoothz, e.reps=eqirepz, b.reps=backrepz, nae="YES", thresh.espace.z=0.0001, p.overlap=T, p.boxplot=T, p.scatter=T,run.silent=F, ncores=6)
shared_6<-humboldt.doitall(inname="shared_landotheclim_200kmbuff_270724_radius_ae_uk_greece", env1=clim51, env2=clim51, sp1=uk, sp2=greece, rarefy.dist=5, rarefy.units="km", env.reso=0.04166667, reduce.env=2, reductype="PCA", non.analogous.environments="NO", correct.env=T, env.trim=T, env.trim.type="RADIUS", trim.buffer.sp1=200, trim.buffer.sp2=200, pcx=1,pcy=2, col.env=e.var, e.var=c(3:11), R=100, kern.smooth=kernalsmoothz, e.reps=eqirepz, b.reps=backrepz, nae="YES", thresh.espace.z=0.0001, p.overlap=T, p.boxplot=T, p.scatter=T,run.silent=F, ncores=6)
shared_7<-humboldt.doitall(inname="shared_landotheclim_200kmbuff_270724_radius_ae_uk_italy", env1=clim51, env2=clim51, sp1=uk, sp2=italy, rarefy.dist=5, rarefy.units="km", env.reso=0.04166667, reduce.env=2, reductype="PCA", non.analogous.environments="NO", correct.env=T, env.trim=T, env.trim.type="RADIUS", trim.buffer.sp1=200, trim.buffer.sp2=200, pcx=1,pcy=2, col.env=e.var, e.var=c(3:11), R=100, kern.smooth=kernalsmoothz, e.reps=eqirepz, b.reps=backrepz, nae="YES", thresh.espace.z=0.0001, p.overlap=T, p.boxplot=T, p.scatter=T,run.silent=F, ncores=6)
shared_8<-humboldt.doitall(inname="shared_landotheclim_200kmbuff_270724_radius_ae_greece_italy", env1=clim51, env2=clim51, sp1=greece, sp2=italy, rarefy.dist=5, rarefy.units="km", env.reso=0.04166667, reduce.env=2, reductype="PCA", non.analogous.environments="NO", correct.env=T, env.trim=T, env.trim.type="RADIUS", trim.buffer.sp1=200, trim.buffer.sp2=200, pcx=1,pcy=2, col.env=e.var, e.var=c(3:11), R=100, kern.smooth=kernalsmoothz, e.reps=eqirepz, b.reps=backrepz, nae="YES", thresh.espace.z=0.0001, p.overlap=T, p.boxplot=T, p.scatter=T,run.silent=F, ncores=6)
shared_9<-humboldt.doitall(inname="shared_landotheclim_200kmbuff_270724_radius_ae_balk_italy", env1=clim51, env2=clim51, sp1=balk, sp2=italy, rarefy.dist=5, rarefy.units="km", env.reso=0.04166667, reduce.env=2, reductype="PCA", non.analogous.environments="NO", correct.env=T, env.trim=T, env.trim.type="RADIUS", trim.buffer.sp1=200, trim.buffer.sp2=200, pcx=1,pcy=2, col.env=e.var, e.var=c(3:11), R=100, kern.smooth=kernalsmoothz, e.reps=eqirepz, b.reps=backrepz, nae="YES", thresh.espace.z=0.0001, p.overlap=T, p.boxplot=T, p.scatter=T,run.silent=F, ncores=6)
shared_10<-humboldt.doitall(inname="shared_landotheclim_200kmbuff_270724_radius_ae_central_italy", env1=clim51, env2=clim51, sp1=central, sp2=italy, rarefy.dist=5, rarefy.units="km", env.reso=0.04166667, reduce.env=2, reductype="PCA", non.analogous.environments="NO", correct.env=T, env.trim=T, env.trim.type="RADIUS", trim.buffer.sp1=200, trim.buffer.sp2=200, pcx=1,pcy=2, col.env=e.var, e.var=c(3:11), R=100, kern.smooth=kernalsmoothz, e.reps=eqirepz, b.reps=backrepz, nae="YES", thresh.espace.z=0.0001, p.overlap=T, p.boxplot=T, p.scatter=T,run.silent=F, ncores=6)
